# Supplementary material for: Transcriptomic analysis of bovine endometrial epithelial cells in response to interferon tau and hormone stimulation
Source: Front Vet Sci. 2024 Feb 2;11:1344259. doi: 10.3389/fvets.2024.1344259 (PMC10873918; doi:10.3389/fvets.2024.1344259)
Supplement: Supplementary file 3 [file Table_1.XLSX]

## Sheet: Sheet1
Supplementary Table 1. Real-time PCR primers used in the study
Gene	GenBank accession no.	Forward primer 5’-3’	Reverse primer 5’-3’	Product size
WNT6	NM_001205563.1	GCCAGTTCCAGTTCCGCTTC	GTCTCCCGGATGTCCTGTTG	88
CASP8	NM_001045970.2	ATCGCTTCCAGAGGAGGGCTA	ACCTGCTTCCGTGCTATGCTAA	165
NOTCH3	XM_003586246.3	TCAACACGCCTGGCTCTTTC	GGCACAGTCATAGGTGAGGTCG	146
MR1	NM_001190298.1	AGCGATGCTCGGACTCACTCT	AACCCTGAGTGATTGTAGTGATGC	275
DRAM1	NM_001031767.2	CATACCCATGATTGCCTGTGCT	GTCCATTCACAGATCGCACTCA	108
MX2	NM_173941.2	ACGGCGTGGTTCTGAACAAAG	TGATGAACGGGATCTGATTGG	192
OAS2	NM_001024557.1	AGTCTAGCCTCTGGACCTATCGA	ATATCAAAGTCCTCCGCTCCAC	271
SP100	XM_010802490.2	TCTTGTAGAAACCTGGTCCCTGTA	AAGGCTCAGTTGGATGGTAGGC	225
ACTB	NM_173979.3	TCACCAACTGGGACGACATG	CCCTCATAGATGGGCACCGT	227
