# Supplementary material for: Transcriptomic analysis of bovine endometrial epithelial cells in response to interferon tau and hormone stimulation
Source: Front Vet Sci. 2024 Feb 2;11:1344259. doi: 10.3389/fvets.2024.1344259 (PMC10873918; doi:10.3389/fvets.2024.1344259)
Supplement: Supplementary file 4 [file Table_2.XLSX]

## Sheet: Sheet1
Supplementary Table2. Data filtering statistics after sequencing
Sample	Raw reads	Raw bases(G)	Clean paired reads	Clean bases(G)	Q20(%)	Q30(%)	GC content(%)	Clean data ratio(%)	Clean reads ratio(%)
CON1	23780256	7.13	20716230	6.13	98.2	93.61	52.8	85.96	87.12
CON2	21636193	6.49	19595402	5.82	98.48	94.56	53.6	89.6	90.57
CON3	24892242	7.47	21978277	6.51	98.36	93.88	52.78	87.19	88.29
GA1	25005643	7.5	21870993	6.47	98.22	93.48	52.18	86.28	87.46
GA2	26305079	7.89	23352703	6.92	98.34	93.78	52.12	87.67	88.78
GA3	24823851	7.45	21972974	6.51	98.34	93.67	51.77	87.41	88.52
GB1	24773220	7.43	22274897	6.6	98.46	94.13	52.22	88.83	89.92
GB2	21365732	6.41	19229181	5.7	98.43	94.41	51.92	88.97	90
GB3	24597753	7.38	21828543	6.46	98.35	93.84	51.74	87.55	88.74
