# Supplementary material for: Transcriptomic analysis of bovine endometrial epithelial cells in response to interferon tau and hormone stimulation
Source: Front Vet Sci. 2024 Feb 2;11:1344259. doi: 10.3389/fvets.2024.1344259 (PMC10873918; doi:10.3389/fvets.2024.1344259)
Supplement: Supplementary file 5 [file Table_3.XLSX]

## Sheet: Sheet1
Supplementary Table3. Summary of clean reads mapped to the reference genome
Sample	Total paired reads	Paired mapped reads	Unpaired mapped reads	Unmapped reads	Total mapped reads
GA1	19624518	18993566(96.78%)	293044(1.49%)	337908(1.72%)	19286610(98.28%)
GA2	18641470	18081178(96.99%)	246119(1.32%)	314173(1.69%)	18327297(98.31%)
GA3	20952161	20260131(96.70%)	345700(1.65%)	346330(1.65%)	20605831(98.35%)
GB1	20812790	20157032(96.85%)	311878(1.50%)	343880(1.65%)	20468910(98.35%)
GB2	22223633	21491189(96.70%)	363724(1.64%)	368720(1.66%)	21854913(98.34%)
GB3	20932294	20202766(96.51%)	389989(1.86%)	339539(1.62%)	20592755(98.38%)
GC1	21495532	20783394(96.69%)	351670(1.64%)	360468(1.68%)	21135064(98.32%)
GC2	18548048	17902442(96.52%)	307917(1.66%)	337689(1.82%)	18210359(98.18%)
GC3	21045873	20339862(96.65%)	348856(1.66%)	357156(1.70%)	20688718(98.30%)
