# Supplementary material for: Transcriptomic analysis of bovine endometrial epithelial cells in response to interferon tau and hormone stimulation
Source: Front Vet Sci. 2024 Feb 2;11:1344259. doi: 10.3389/fvets.2024.1344259 (PMC10873918; doi:10.3389/fvets.2024.1344259)
Supplement: Supplementary file 6 [file Table_4.XLSX]

## Sheet: GA vs CON
Table4 List of DEGs in GA vs CON, GB vs CON, GB vs GA comparison groups.
Name	log2FC	PValue	FDR
gene-GREB1	3.46026	1.00108e-58	1.212e-54
gene-LOC107131293	-3.17583	2.77318e-05	0.00144098
gene-LOC107132952	-2.60803	4.14781e-08	6.22766e-06
gene-TMEM158	-2.47621	4.93359e-07	5.23956e-05
gene-LOC112445915	-2.28406	7.68392e-09	1.45358e-06
gene-MYOM1	-2.28081	7.08271e-05	0.00285835
gene-LOC112442245	-2.18885	0.000338525	0.00892924
gene-LOC112442278	-2.17069	5.17796e-11	1.79113e-08
gene-LOC112443193	-2.13511	0.000172133	0.00551328
gene-ID4	-2.12603	2.15407e-06	0.000172711
gene-PTX3	1.89467	0.000241988	0.00702578
gene-LOC100847999	-1.89325	7.73553e-08	1.05229e-05
gene-TRNP1	-1.83675	0.000411727	0.0104722
gene-C1H3orf80	-1.8171	0.000110663	0.00396388
gene-TMEM238	-1.7928	1.49152e-06	0.000127168
gene-C6H4orf48	-1.7855	2.63335e-08	4.30837e-06
gene-MYLK3	1.65351	8.02946e-06	0.000525474
gene-LOC112448535	1.57352	0.00287477	0.0388697
gene-SCX	-1.53138	0.00207168	0.0311188
gene-LOC112442408	-1.50582	0.00288349	0.0388757
gene-PRR22	1.49436	0.00303535	0.0404724
gene-LOC781001	-1.48966	0.0016127	0.0267099
gene-WNT6	1.48907	1.0375e-06	9.44437e-05
gene-IGFBPL1	-1.44849	0.000613374	0.0137776
gene-LOC107132175	-1.42544	2.26281e-06	0.000179058
gene-SLC25A21	1.40104	0.000814741	0.0168617
gene-MESP1	-1.39176	0.00278246	0.0380217
gene-CEBPD	-1.37759	2.25955e-07	2.70855e-05
gene-ZNF444	-1.36108	1.29957e-09	3.08509e-07
gene-LOC100297056	-1.34392	0.000807578	0.0168277
gene-GAS1	-1.3289	4.25449e-08	6.2816e-06
gene-CEBPB	-1.32293	2.33231e-14	1.34463e-11
gene-GPR27	-1.30315	0.00280915	0.0383
gene-LOC112444595	-1.30024	0.00180299	0.0285655
gene-RRAD	-1.28395	6.94679e-05	0.00282987
gene-ZBED3	-1.26349	0.000452881	0.0111218
gene-ZC3H12D	-1.26271	0.00198533	0.0302345
gene-CTU1	-1.22582	5.84424e-05	0.00249142
gene-INAFM2	-1.18848	0.000802452	0.0168084
gene-MRPL36	-1.16282	4.92819e-10	1.29708e-07
gene-ANKRD9	-1.14436	5.7463e-10	1.48022e-07
gene-MARCKS	-1.13432	1.27855e-12	6.19174e-10
gene-TOR4A	-1.13318	1.49486e-16	1.50819e-13
gene-PCSK1N	-1.12965	1.41373e-08	2.48059e-06
gene-LOC104969678	1.11747	0.000808995	0.0168277
gene-NTS	1.11611	4.37936e-24	1.32552e-20
gene-CYS1	-1.11478	0.000626027	0.0139325
gene-EXOSC6	-1.11028	4.5873e-08	6.53394e-06
gene-P4HA3	1.10909	4.85761e-05	0.00219444
gene-BLOC1S4	-1.09461	1.29117e-06	0.000113276
gene-CDH26	-1.09254	0.00228474	0.0334074
gene-SAPCD2	-1.07422	8.01257e-07	7.82324e-05
gene-MXRA7	-1.07015	0.000197947	0.00609807
gene-STK26	1.06361	0.000499435	0.0119029
gene-NMNAT2	1.05028	0.000756753	0.0161873
gene-GPR146	-1.03916	0.00112357	0.0213214
gene-ASB16	-1.03294	0.00024486	0.00707524
gene-ZNF580	-1.02888	0.000124088	0.00434199
gene-SOX4	-1.0225	2.95594e-07	3.37618e-05
gene-FAM174A	-1.01381	0.000918889	0.0185108
gene-ALKAL1	-1.00774	4.78942e-15	3.62409e-12
gene-HSPA6	1.00671	0.00398343	0.0489121

## Sheet: GB vs CON
Table4 List of DEGs in GA vs CON, GB vs CON, GB vs GA comparison groups.
Gene_ID	log2FC	PValue	FDR
gene-IFI44L	13.8926	0	0
gene-IFI44	13.7835	0	0
gene-MX2	13.4532	0	0
gene-OAS2	12.7483	0	0
gene-RSAD2	11.2296	0	0
gene-TNFSF10	10.8086	0	0
gene-IFIT2	10.4597	0	0
gene-ISG15	10.2342	0	0
gene-PLAC8	10.2074	1.79301e-121	1.48685e-119
gene-OAS1Z	9.15819	0	0
gene-ZBP1	9.02645	0	0
gene-IFIH1	8.58828	0	0
gene-SAMD9	8.49113	0	0
gene-LOC507055	8.37506	0	0
gene-LOC100336669	8.25029	0	0
gene-OAS1X	8.07768	0	0
gene-MX1	7.91628	0	0
gene-OAS1Y	7.79313	0	0
gene-LOC783920	7.76934	1.66004e-21	3.94856e-20
gene-GBP5	7.66464	6.93298e-304	1.0113e-301
gene-LOC786372	7.5967	1.39492e-68	8.11936e-67
gene-SLC15A3	7.48014	0	0
gene-USP18	7.47894	0	0
gene-IFI27	7.46677	0	0
gene-TACSTD2	7.29186	3.08587e-184	3.22074e-182
gene-CCDC194	7.27083	2.46388e-74	1.53764e-72
gene-IFI6	7.23501	0	0
gene-LOC618737	7.1742	0	0
gene-LOC531557	7.01912	3.8877e-13	5.75409e-12
gene-LOC512486	6.98799	0	0
gene-TIFA	6.90745	8.18811e-113	6.31424e-111
gene-LOC100336443	6.83425	1.08489e-34	3.86315e-33
gene-LOC781710	6.82289	2.03101e-93	1.44644e-91
gene-LOC107132327	6.78229	6.47247e-96	4.66441e-94
gene-LOC513659	6.72892	2.12033e-11	2.70505e-10
gene-GBP6	6.72487	1.4712e-38	5.69068e-37
gene-LOC788334	6.72333	2.29136e-11	2.91402e-10
gene-PSMB9	6.56255	0	0
gene-GBP4	6.54163	0	0
gene-RTP4	6.50826	0	0
gene-XAF1	6.48897	0	0
gene-IFIT3	6.44997	0	0
gene-LOC511531	6.42746	0	0
gene-LGALS9	6.32718	5.80895e-279	7.81433e-277
gene-CMPK2	6.2366	2.34502e-276	3.11991e-274
gene-DHX58	6.16899	0	0
gene-LOC618409	5.94607	6.08119e-245	7.75e-243
gene-LOC512440	5.88476	1.54258e-43	6.48473e-42
gene-LOC112441507	5.86049	0	0
gene-LOC100298356	5.77302	0	0
gene-THEM6	5.70416	8.19039e-28	2.50407e-26
gene-DDX58	5.61915	0	0
gene-LOC100139670	5.59531	0	0
gene-BATF2	5.49747	1.9381e-147	1.77762e-145
gene-KIF5C	5.41676	3.59485e-95	2.57532e-93
gene-LOC516599	5.40215	9.37446e-46	4.17267e-44
gene-PARP9	5.38276	0	0
gene-LOC100297676	5.32182	9.36975e-62	5.10989e-60
gene-UBA7	5.2892	0	0
gene-EPSTI1	5.21663	0	0
gene-LOC509283	5.12051	0	0
gene-PLEKHA7	5.0667	9.58259e-12	1.2638e-10
gene-LOC524576	5.01608	1.37612e-25	3.85664e-24
gene-TRIM21	4.991	0	0
gene-LMO2	4.96328	1.51591e-25	4.23859e-24
gene-DTX3L	4.9518	0	0
gene-LOC508153	4.9406	1.0953e-19	2.36379e-18
gene-LOC112446427	4.81233	1.47983e-12	2.07605e-11
gene-PARP14	4.77925	0	0
gene-TAP1	4.76196	0	0
gene-LOC512869	4.75575	1.30128e-76	8.2919e-75
gene-LOC107132617	4.74212	5.06307e-26	1.43893e-24
gene-LOC518495	4.7273	2.62953e-38	1.01388e-36
gene-PARM1	4.72139	0	0
gene-PARP10	4.71051	0	0
gene-HERC6	4.6069	0	0
gene-IFITM2	4.60364	9.20208e-45	4.02201e-43
gene-SP100	4.55822	2.0288e-175	2.01333e-173
gene-IFI16	4.5555	0	0
gene-ATP8B4	4.51903	0	0
gene-LOC112444847	4.3518	0	0
gene-LOC112441535	-4.32426	2.4056e-14	3.88847e-13
gene-PSMB8	4.29139	0	0
gene-TSPAN32	4.22824	1.547e-98	1.13512e-96
gene-ABHD1	4.19766	1.99082e-60	1.0665e-58
gene-C4A	4.15986	3.85182e-219	4.61722e-217
gene-BOLA-DMB	4.11754	1.39675e-29	4.45012e-28
gene-SP140	4.0661	0	0
gene-PARP12	4.0322	0	0
gene-IFI35	3.9166	0	0
gene-BOLA-NC1	3.9134	0	0
gene-HERC5	3.90605	0	0
gene-EPHX2	3.87459	7.14731e-08	5.87856e-07
gene-C7H19orf66	3.87299	0	0
gene-TRIM34	3.78572	2.50444e-210	2.91551e-208
gene-BoLA	3.756	0	0
gene-TRANK1	3.74612	0	0
gene-SLFN11	3.67627	7.47746e-121	6.07581e-119
gene-SP140L	3.65881	1.45524e-105	1.10809e-103
gene-RBM43	3.60452	4.24226e-86	2.88545e-84
gene-CADPS2	3.60024	4.57912e-12	6.18744e-11
gene-UBE2L6	3.57402	3.79325e-165	3.67399e-163
gene-GREB1	3.57261	7.96084e-63	4.401e-61
gene-LOC100848263	3.55717	6.31468e-21	1.45901e-19
gene-LOC512672	3.42427	3.48141e-228	4.25752e-226
gene-LOC783604	3.39962	3.46465e-33	1.19166e-31
gene-ZBTB16	3.38531	1.41157e-10	1.63071e-09
gene-IFIT5	3.35223	0	0
gene-SP110	3.3506	0	0
gene-LOC107131209	3.34552	2.11258e-20	4.73649e-19
gene-PML	3.32969	0	0
gene-EIF2AK2	3.30923	0	0
gene-IFITM1	3.24018	0	0
gene-CGAS	3.23382	1.88213e-128	1.60471e-126
gene-NOTCH3	3.21711	6.25187e-287	8.50465e-285
gene-C2	3.18677	1.58474e-149	1.47588e-147
gene-NCF2	3.15936	2.91386e-07	2.1844e-06
gene-ND4L	-3.11235	7.28756e-231	9.09593e-229
gene-IRF8	3.07638	3.58971e-10	3.969e-09
gene-CMTR2	3.04054	2.53614e-293	3.4892e-291
gene-LOC616948	3.00802	3.14118e-219	3.80303e-217
gene-AKAP7	3.0075	2.21947e-31	7.32183e-30
gene-CYTB	-2.95763	0	0
gene-KDR	2.92149	3.34998e-08	2.86833e-07
gene-ND4	-2.91737	0	0
gene-ERFE	2.84256	4.52889e-37	1.68194e-35
gene-ZNFX1	2.82814	0	0
gene-MCHR1	2.82682	5.63958e-11	6.82102e-10
gene-BOLA	2.82654	0	0
gene-PTX3	2.82457	6.00033e-10	6.45169e-09
gene-ND3	-2.81585	1.71786e-177	1.73318e-175
gene-TRIM38	2.80496	7.07741e-253	9.11555e-251
gene-EIF4E	2.80196	0	0
gene-WARS	2.80178	0	0
gene-PLA2G7	2.78209	2.3486e-06	1.50129e-05
gene-PNPT1	2.78204	0	0
gene-LOC112448863	2.77237	9.66539e-52	4.60704e-50
gene-TM6SF2	2.70909	8.83431e-84	5.94205e-82
gene-ERAP2	2.6975	1.38977e-50	6.54705e-49
gene-TRIM5	2.68722	3.28023e-300	4.67221e-298
gene-MYPN	2.6791	8.05737e-19	1.67039e-17
gene-EDN2	2.62755	1.82253e-12	2.53334e-11
gene-CASP8	2.62133	1.35989e-151	1.2763e-149
gene-PCDHGB4	-2.60626	9.76822e-05	0.000444768
gene-IRF7	2.59799	1.01323e-301	1.46038e-299
gene-COX7A1	2.59397	2.86119e-25	7.94504e-24
gene-PSME2	2.5906	2.15182e-293	2.99449e-291
gene-CASP4	2.58743	0	0
gene-PLEKHA4	2.57108	0	0
gene-TDRD7	2.55494	0	0
gene-LOC100298064	2.55223	3.67272e-82	2.42982e-80
gene-BPNT1	2.51881	4.00804e-180	4.11231e-178
gene-ERAP1	2.5121	1.39843e-200	1.58232e-198
gene-PSMB10	2.48587	1.61667e-158	1.55341e-156
gene-COX2	-2.48273	0	0
gene-RNASEL	2.47562	5.90259e-77	3.78109e-75
gene-TAGAP	2.43752	9.08351e-07	6.2592e-06
gene-HS3ST1	2.4366	9.08862e-21	2.08007e-19
gene-GTF2B	2.42339	4.45452e-180	4.53201e-178
gene-LOC786870	2.42324	5.91961e-07	4.1765e-06
gene-TNFSF13B	2.4153	4.65788e-76	2.93713e-74
gene-CASP7	2.40497	1.1699e-63	6.55741e-62
gene-PLSCR2	2.39016	0	0
gene-ZCCHC18	2.37617	4.57095e-10	4.99012e-09
gene-JSP.1	2.37184	0	0
gene-MCF2L	2.37026	6.00001e-06	3.53834e-05
gene-NAMPT	2.35017	1.19439e-190	1.29111e-188
gene-LOC616942	2.34937	2.47152e-33	8.57383e-32
gene-GRINA	2.34356	0	0
gene-DAPP1	2.3319	1.05098e-07	8.40439e-07
gene-CALCOCO2	2.33131	1.38168e-212	1.62408e-210
gene-ND2	-2.31867	3.37807e-234	4.26024e-232
gene-LOC618377	2.31787	7.25408e-16	1.31082e-14
gene-ATP6	-2.28381	0	0
gene-IRF1	2.28203	1.53464e-114	1.21437e-112
gene-ISG20	2.25928	4.19804e-61	2.269e-59
gene-ACKR4	2.25306	2.11638e-05	0.000111308
gene-MOV10	2.24569	0	0
gene-GRAMD1C	2.24408	2.95039e-42	1.20271e-40
gene-TAPBPL	2.23993	1.90974e-83	1.27742e-81
gene-ADAR	2.21418	0	0
gene-COX3	-2.21047	1.48602e-185	1.57818e-183
gene-AGRN	2.19518	1.70567e-202	1.96672e-200
gene-TRIM14	2.19368	5.80341e-32	1.94094e-30
gene-SV2B	2.19222	4.13728e-06	2.52215e-05
gene-TMEM106A	2.19043	2.27871e-213	2.70473e-211
gene-NLRC5	2.18386	7.57765e-126	6.41556e-124
gene-IRF9	2.1778	2.81838e-228	3.48185e-226
gene-ND5	-2.17727	6.24942e-196	6.81637e-194
gene-TREX1	2.16559	6.22728e-197	6.91685e-195
gene-C1R	2.16452	1.78315e-92	1.26249e-90
gene-APOBEC3H	2.15422	2.46122e-32	8.32346e-31
gene-FOXS1	2.13884	6.43175e-124	5.37029e-122
gene-PTPRE	2.12589	1.02848e-170	1.01234e-168
gene-MOCOS	2.12166	9.38168e-48	4.27007e-46
gene-KIF26A	2.1125	0.000340125	0.00136716
gene-PPP2R3C	2.11062	7.25595e-63	4.02971e-61
gene-LY6E	2.10731	5.23322e-158	4.98886e-156
gene-LOC100336795	2.10497	3.43671e-08	2.93843e-07
gene-TMEM140	2.10295	6.71795e-15	1.12807e-13
gene-LOC618733	2.09344	3.7724e-253	4.91102e-251
gene-IL4I1	2.08683	2.20445e-25	6.13548e-24
gene-NMI	2.06894	1.15657e-147	1.0689e-145
gene-STAT1	2.0652	4.81121125920206e-320	7.28116893917391e-318
gene-RGS2	2.06087	4.85784e-08	4.08146e-07
gene-LEKR1	2.0551	7.29261e-05	0.000340631
gene-PRDM16	2.05165	1.2132e-08	1.10854e-07
gene-FITM2	-2.0443	1.00671e-67	5.80395e-66
gene-FCGR1A	2.03147	1.52848e-20	3.46805e-19
gene-PSMF1	2.01843	5.64924e-176	5.6525e-174
gene-ATXN3	2.00499	1.94027e-114	1.51914e-112
gene-CXCR4	2.00112	4.30071e-19	9.05542e-18
gene-NOSTRIN	1.9942	9.08933e-40	3.58451e-38
gene-CD163	1.9914	6.82006e-82	4.46327e-80
gene-GANC	1.99088	1.27344e-09	1.30657e-08
gene-NEFH	1.97552	2.37408e-30	7.70588e-29
gene-LOC112442278	-1.97548	1.78674e-09	1.80417e-08
gene-SCLY	1.97515	2.51937e-52	1.20561e-50
gene-MYOM1	-1.97459	0.000271633	0.00111263
gene-EHD4	1.9739	5.72055e-144	5.09255e-142
gene-BEGAIN	1.97302	2.55975e-06	1.62002e-05
gene-TAP2	1.97276	5.02106e-255	6.60761e-253
gene-UBD	1.96589	8.4014e-06	4.82522e-05
gene-IL23A	1.95788	4.7759e-09	4.59633e-08
gene-SOCS1	1.95565	2.09673e-27	6.29905e-26
gene-RAB8B	1.95512	1.12955e-43	4.79841e-42
gene-FUT10	1.95342	3.00703e-60	1.59676e-58
gene-NRAP	1.94966	0.000256461	0.00105972
gene-LOC616063	1.94755	4.28643e-43	1.78336e-41
gene-SCN9A	1.94215	2.71419e-41	1.08451e-39
gene-B2M	1.94195	6.72654e-306	9.9315e-304
gene-CUL4B	1.92881	4.16643e-89	2.86608e-87
gene-ND6	-1.92162	2.30009e-73	1.41356e-71
gene-RAB18	-1.91027	1.0412e-91	7.32893e-90
gene-ND1	-1.90658	9.73775e-56	4.85164e-54
gene-MDK	1.90025	4.37991e-32	1.47299e-30
gene-SLC25A15	-1.89945	1.10193e-25	3.10258e-24
gene-STAT2	1.89935	4.74576e-196	5.22336e-194
gene-ESPNL	1.89433	1.25337e-11	1.63342e-10
gene-DRAM1	1.89224	4.4795e-100	3.3272e-98
gene-HOXD13	1.89186	8.4761e-05	0.000390636
gene-RNF39	1.89079	8.52208e-11	1.01154e-09
gene-CYP3A4	-1.87504	3.40215e-11	4.20734e-10
gene-CTSS	1.87167	1.06165e-144	9.66424e-143
gene-MARCKSL1	1.86679	3.28453e-81	2.13795e-79
gene-LOC618787	-1.86497	0.00044251	0.00173157
gene-SERPING1	1.86475	6.93702e-63	3.87034e-61
gene-IFITM3	1.85736	4.8752e-182	5.04479e-180
gene-JPH4	-1.85145	0.000604247	0.0022847
gene-RENBP	-1.84837	1.439e-114	1.14618e-112
gene-KCNE4	1.8474	1.62951e-13	2.50361e-12
gene-PSME1	1.84674	2.22997e-187	2.38923e-185
gene-PIP5KL1	-1.84522	0.00182618	0.00604913
gene-ACSL5	1.82445	5.90575e-199	6.62046e-197
gene-MAD2L2	1.8239	4.49855e-74	2.79302e-72
gene-MIC1	1.82247	4.09415e-27	1.2149e-25
gene-TGM2	1.80993	8.64881e-57	4.38122e-55
gene-CDKN2AIP	1.80919	1.48154e-128	1.27213e-126
gene-MAFB	-1.80765	3.70537e-07	2.73209e-06
gene-PADI2	-1.80754	8.479e-06	4.86748e-05
gene-LOC100300896	1.80679	5.37671e-13	7.87132e-12
gene-RBCK1	1.80577	4.53727e-103	3.41197e-101
gene-MR1	1.79975	5.97747e-43	2.46154e-41
gene-PRICKLE3	1.7964	8.87619e-70	5.32e-68
gene-CCR10	-1.78908	0.00011487	0.000514704
gene-FAM92A	-1.7833	8.43714e-91	5.90454e-89
gene-MORC3	1.77635	3.1639e-69	1.85948e-67
gene-SLC25A28	1.77073	4.51119e-90	3.13891e-88
gene-XRN2	1.76377	2.16647785701387e-319	3.23821592541691e-317
gene-TSHZ2	-1.74389	0.000414647	0.00163309
gene-LGALS3BP	1.74304	2.72372e-299	3.83442e-297
gene-WNT6	1.73847	1.00607e-08	9.25565e-08
gene-FOXD1	-1.72639	0.00366947	0.0111121
gene-AGO4	-1.72388	1.92557e-19	4.11162e-18
gene-MS4A8	1.72239	1.99346e-06	1.29063e-05
gene-TRIM16	1.71297	1.94488e-114	1.51914e-112
gene-ANGPT1	1.70763	0.000130807	0.000577986
gene-SASS6	1.70444	1.03346e-69	6.1636e-68
gene-SLC25A21	1.70242	3.14832e-05	0.000159477
gene-LOC101902154	1.70155	3.28877e-05	0.000166112
gene-ATP6AP1L	1.69291	5.22574e-25	1.42495e-23
gene-EEF1A2	-1.69213	3.48482e-25	9.58881e-24
gene-SLC7A11	-1.684	3.13974e-09	3.09299e-08
gene-AGMAT	1.68151	1.93348e-18	3.95417e-17
gene-NECTIN2	1.67691	9.25062e-155	8.74978e-153
gene-LOC616254	1.675	2.25012e-07	1.71767e-06
gene-ANKRD35	1.67067	7.45117e-09	6.94467e-08
gene-ISG12(B)	1.66985	5.6267e-131	4.9009e-129
gene-MTFR1	-1.66787	1.03871e-78	6.68918e-77
gene-DOC2B	-1.66233	5.54624e-08	4.62454e-07
gene-HIST1H1D	-1.66095	1.65152e-06	1.08668e-05
gene-PAPD4	1.65997	5.39078e-143	4.76396e-141
gene-PREX2	-1.65274	0.00181985	0.00603641
gene-CTC1	1.64617	1.49746e-49	6.91976e-48
gene-FBXO33	1.64591	5.83803e-114	4.53084e-112
gene-VASH1	-1.64381	4.4205e-07	3.21436e-06
gene-GPD1L	-1.64213	1.08079e-34	3.85992e-33
gene-GDAP2	1.6395	1.4847e-97	1.08285e-95
gene-MST1R	1.63362	1.55761e-60	8.38135e-59
gene-EIF4EBP2	-1.63136	6.96499e-129	6.02323e-127
gene-ATAD1	1.62991	3.80901e-144	3.41597e-142
gene-MSI1	-1.61743	2.31315e-05	0.000120713
gene-MISP3	-1.6164	3.66006e-16	6.714e-15
gene-CNTNAP4	-1.61321	0.000773762	0.00283019
gene-PTGIR	1.60828	8.73434e-08	7.06391e-07
gene-CDADC1	1.60616	7.79723e-139	6.84066e-137
gene-CA4	1.60066	3.82284e-09	3.70859e-08
gene-RNF114	1.59977	3.47327e-124	2.9202e-122
gene-MYLK3	1.5923	1.95411e-05	0.000103087
gene-IRF2	1.57832	5.89839e-22	1.43686e-20
gene-C1S	1.57364	6.18307e-62	3.40266e-60
gene-PDE1B	1.57105	1.55311e-05	8.39819e-05
gene-TCAF2	1.57	2.15589e-46	9.70311e-45
gene-RRAD	-1.56659	2.53507e-06	1.60607e-05
gene-C6H4orf54	1.56652	8.01927e-11	9.53726e-10
gene-THRB	-1.56264	9.72135e-06	5.51349e-05
gene-SMIM4	-1.55337	1.11561e-11	1.46019e-10
gene-ZBED3	-1.54623	3.50375e-05	0.000175943
gene-CNP	1.54431	6.52169e-185	6.86592e-183
gene-MAPK4	-1.54374	7.21318e-24	1.88618e-22
gene-SMIM11A	-1.54344	1.35863e-05	7.44297e-05
gene-HIST2H2AC	-1.54217	3.82537e-05	0.000190044
gene-TLR4	1.5386	6.09498e-19	1.27447e-17
gene-CAMK2N2	-1.5332	0.000654988	0.00245054
gene-COL6A5	1.5318	0.00425324	0.0126428
gene-NUAK2	1.52451	2.55107e-07	1.92916e-06
gene-XIRP1	-1.52303	2.04194e-37	7.67756e-36
gene-P4HA3	1.51619	1.7317e-08	1.55416e-07
gene-NTS	1.51411	3.6293e-44	1.55815e-42
gene-IL16	-1.51367	1.04382e-06	7.13181e-06
gene-BCL2L12	1.51232	3.53407e-69	2.06701e-67
gene-WNK4	-1.5089	0.000238081	0.00099053
gene-SCRN1	-1.50641	4.30868e-06	2.61873e-05
gene-SAT1	1.5002	2.43195e-117	1.96291e-115
gene-H2B	-1.49931	0.00150457	0.00509535
gene-TRIM25	1.49682	2.65433e-121	2.18612e-119
gene-CCL2	1.49433	0.000123049	0.000546698
gene-CSDC2	1.49425	2.01234e-51	9.55429e-50
gene-TAF4B	1.49054	4.01569e-24	1.06153e-22
gene-MMP16	-1.48537	1.44468e-07	1.13678e-06
gene-RHPN2	1.47878	3.11632e-15	5.35928e-14
gene-C3H1orf109	1.47504	1.13659e-12	1.61321e-11
gene-SNAP25	-1.47409	0.00746131	0.0204886
gene-KCNG1	-1.47192	1.3292e-09	1.36033e-08
gene-N4BP1	1.46634	9.5902e-56	4.79788e-54
gene-HEPH	1.46202	3.04074e-08	2.61279e-07
gene-RIPK3	1.45901	1.15064e-37	4.33982e-36
gene-DAXX	1.45624	3.01865e-202	3.44781e-200
gene-CALN1	1.45474	0.00094304	0.00335707
gene-TLR3	1.45186	1.5094e-31	5.02043e-30
gene-KIF21B	-1.44975	3.74269e-19	7.90798e-18
gene-MASTL	1.44652	2.79236e-96	2.02438e-94
gene-RICTOR	1.44501	5.75378e-116	4.61332e-114
gene-LOC107132919	-1.43791	0.00245829	0.0078199
gene-P2RX7	1.435	9.05539e-12	1.19818e-10
gene-TAPBP	1.43345	1.19824e-168	1.16993e-166
gene-LOC618256	-1.43179	5.91774e-05	0.000282405
gene-DCP2	1.43083	5.74141e-06	3.40408e-05
gene-RTN4R	1.42669	1.23509e-11	1.61134e-10
gene-PHF10	-1.41542	1.99833e-54	9.79504e-53
gene-KIF1A	-1.41178	3.08383e-55	1.53016e-53
gene-IL7R	1.40152	0.00136379	0.00466819
gene-MGST1	1.40104	1.12357e-32	3.81039e-31
gene-PMAIP1	1.39871	2.81566e-06	1.76811e-05
gene-TXNL4B	1.39323	6.95969e-15	1.16705e-13
gene-GPR63	1.39234	1.89047e-07	1.4653e-06
gene-CD40	1.38919	8.90854e-25	2.41829e-23
gene-WFIKKN1	-1.38671	0.000231138	0.000963964
gene-AZIN2	-1.38448	0.000103015	0.000466942
gene-VSIR	-1.38199	9.62742e-11	1.13384e-09
gene-FLT3LG	1.37435	2.96971e-15	5.14368e-14
gene-PSMA2	1.36989	1.22102e-144	1.1032e-142
gene-TRIM2	-1.36502	2.35856e-99	1.74116e-97
gene-CXADR	-1.36362	2.47633e-09	2.46553e-08
gene-DNAJC1	1.36238	6.12258e-64	3.46384e-62
gene-CROT	1.36019	2.30752e-31	7.59161e-30
gene-GALNT15	-1.35979	0.00214744	0.006974
gene-GNAT1	-1.35895	4.73199e-08	3.98402e-07
gene-TMEM132B	1.35769	0.00258299	0.00813957
gene-METTL7A	1.35708	0.000125324	0.000555378
gene-C1H3orf38	1.35512	9.96944e-45	4.34173e-43
gene-ANKRD31	1.35316	0.000107371	0.000484509
gene-IRF3	1.33892	3.17317e-121	2.59578e-119
gene-SAPCD2	-1.33767	6.30884e-09	5.96728e-08
gene-BBC3	-1.33719	8.42399e-09	7.82726e-08
gene-ELMO2	1.33565	2.65141e-103	2.00629e-101
gene-SEC16B	-1.3339	0.00260322	0.00819907
gene-KCNQ1	-1.33038	0.00377639	0.0114102
gene-LOC112441484	1.32827	2.90237e-35	1.04892e-33
gene-IL7	1.32691	6.90826e-07	4.83179e-06
gene-TMEM107	-1.32345	0.00634877	0.0178506
gene-CD274	1.32313	3.145e-38	1.20878e-36
gene-SLC25A30	1.31931	1.18607e-41	4.78659e-40
gene-NPAS1	-1.31924	0.000892394	0.00319935
gene-DKK1	1.31815	2.90905e-80	1.88342e-78
gene-BDKRB2	-1.31262	2.67911e-14	4.3133e-13
gene-SLC32A1	-1.31129	1.15598e-17	2.26098e-16
gene-DRAM2	1.30734	1.36505e-59	7.18549e-58
gene-ASB16	-1.30511	2.2624e-05	0.000118217
gene-GRIN3B	-1.30201	0.000635399	0.00238758
gene-MGAT5	1.29315	6.04523e-11	7.2898e-10
gene-ARL4D	-1.2824	0.000800961	0.00291558
gene-NRG1	-1.28188	3.38856e-09	3.32189e-08
gene-TRNP1	-1.28054	0.00993494	0.0262167
gene-IGFBP5	-1.26966	1.21494e-08	1.1093e-07
gene-PRSS33	-1.26665	0.000142865	0.000625107
gene-TUBB3	-1.25827	3.8422e-23	9.7317e-22
gene-FBXO16	1.25702	2.14603e-05	0.000112547
gene-LRRC73	-1.2532	3.29852e-05	0.000166536
gene-SLC51B	1.25204	1.32929e-05	7.29873e-05
gene-ALOX12	-1.25119	5.87044e-74	3.6262e-72
gene-TLR2	1.24094	0.00039965	0.00157876
gene-ADGRG6	1.23657	4.72659e-23	1.19218e-21
gene-RAB39A	1.23648	0.000110974	0.000499095
gene-PIAS2	-1.23616	1.92604e-61	1.04568e-59
gene-GLI1	-1.23429	2.47061e-12	3.39925e-11
gene-ATP8	-1.23316	0.000682167	0.00253757
gene-AIDA	1.22813	6.319e-66	3.60868e-64
gene-SIX3	-1.22793	2.97345e-11	3.70365e-10
gene-APH1B	-1.22731	9.89897e-07	6.79404e-06
gene-SPOCK2	-1.22442	2.6413e-11	3.3182e-10
gene-RFX3	-1.22252	0.00904825	0.0241719
gene-HGF	-1.22177	2.19844e-46	9.85798e-45
gene-CH25H	-1.2204	1.77396e-14	2.879e-13
gene-ABCD4	1.22031	4.32408e-45	1.90369e-43
gene-APOL3	1.21837	0.00716348	0.019801
gene-SLC25A19	1.21681	3.54178e-34	1.25381e-32
gene-TAC1	-1.21635	0.00026663	0.00109501
gene-JADE2	1.21565	8.23803e-38	3.1463e-36
gene-FGL1	1.20936	0.000379966	0.00151224
gene-SLC10A5	-1.20845	0.000140423	0.000615754
gene-ZNF684	1.2068	0.00134415	0.0046075
gene-TRPM3	1.20637	0.00724716	0.0199958
gene-ESPN	-1.20463	0.00545378	0.0156023
gene-SLC2A1	1.20065	3.67842e-42	1.49445e-40
gene-RARRES1	1.19986	8.06342e-83	5.36394e-81
gene-EVA1A	1.19479	2.75495e-07	2.07427e-06
gene-ZNF516	-1.19375	1.35607e-43	5.72052e-42
gene-RAP1GAP	-1.19255	0.00466157	0.0136422
gene-PDGFA	-1.19237	0.000368354	0.00146893
gene-SRSF12	-1.19228	0.000141897	0.000621543
gene-APOBEC3Z2	1.19116	5.61032e-12	7.52205e-11
gene-LAMB3	-1.19066	0.0122711	0.0312836
gene-SRCIN1	-1.19041	0.00242551	0.00774206
gene-SHISA7	-1.18959	0.00071258	0.00263426
gene-IQCD	1.18949	3.34265e-11	4.14222e-10
gene-GLB1L	1.18931	9.15562e-33	3.12245e-31
gene-NBN	1.18902	9.56285e-21	2.18448e-19
gene-TRPT1	-1.18817	6.4445e-13	9.39367e-12
gene-RTN4IP1	-1.18655	1.03435e-13	1.60139e-12
gene-GDA	1.18635	0.0127354	0.0322501
gene-NSG1	-1.18533	0.00534954	0.0153466
gene-ZKSCAN7	1.18473	0.00141247	0.00481849
gene-CCDC82	1.18439	3.51518e-17	6.69155e-16
gene-LOC112441884	-1.18429	0.000426018	0.0016736
gene-BEAN1	-1.18376	4.29933e-05	0.000211852
gene-ATF3	1.18068	8.5484e-21	1.96014e-19
gene-METTL22	-1.18016	4.79404e-29	1.50367e-27
gene-TBC1D16	-1.17981	2.86896e-06	1.79785e-05
gene-GSDMD	1.17928	5.04456e-82	3.31926e-80
gene-FAM83G	-1.17738	6.11043e-05	0.000290341
gene-HOXA4	-1.17471	0.000224542	0.000939694
gene-PIF1	-1.17332	5.43584e-09	5.17388e-08
gene-LOC112443864	1.17199	4.91281e-06	2.9588e-05
gene-TCF7	-1.1701	0.000109287	0.000491902
gene-DNALI1	-1.16941	0.000720915	0.00266101
gene-EML1	-1.16919	1.22186e-43	5.1724e-42
gene-AP1S3	1.16736	3.59053e-06	2.21902e-05
gene-FUZ	-1.16673	4.05288e-07	2.95769e-06
gene-PCDHGA8	-1.16401	0.000403019	0.00159033
gene-VCPIP1	1.16374	1.8392e-87	1.25803e-85
gene-ZNF821	-1.16236	0.00407845	0.0122011
gene-FRRS1	1.1615	0.00263683	0.00829627
gene-IQCN	-1.15974	0.00834715	0.0225377
gene-LYRM7	1.15806	0.0192679	0.0458623
gene-MITD1	1.15702	1.92557e-05	0.000101847
gene-TRMT13	1.15654	5.97349e-17	1.12126e-15
gene-P2RY6	-1.15618	0.00798367	0.0216917
gene-AGAP2	-1.15583	3.51845e-16	6.47383e-15
gene-TMEM268	1.15514	3.00877e-33	1.04078e-31
gene-ZCCHC2	1.15142	1.42778e-18	2.94483e-17
gene-ZNF827	-1.15125	7.10921e-08	5.85518e-07
gene-LRRC9	1.15048	0.0119744	0.0306434
gene-GPR176	-1.15041	1.25602e-07	9.93901e-07
gene-MYOCD	1.14955	1.06206e-09	1.09994e-08
gene-TRIL	-1.14876	0.0118374	0.0303571
gene-NUP62CL	1.14753	3.69038e-06	2.27492e-05
gene-OGN	1.14568	9.3695e-22	2.24627e-20
gene-KLF2	-1.14315	4.99796e-22	1.22243e-20
gene-OGFR	1.14293	1.36855e-76	8.67488e-75
gene-CBLN3	1.14177	8.40494e-14	1.31132e-12
gene-C15H11orf96	-1.14126	5.1271e-21	1.19373e-19
gene-AAAS	-1.14006	8.51409e-62	4.66426e-60
gene-MPST	1.13984	3.36211e-22	8.27339e-21
gene-SOX9	-1.13706	6.84258e-13	9.92133e-12
gene-DND1	-1.13373	0.000297076	0.00120735
gene-VPS37D	-1.13074	0.0136768	0.034226
gene-SYNJ2	1.12912	3.0644e-59	1.60609e-57
gene-SIX1	1.12727	1.17696e-07	9.3317e-07
gene-MAGEL2	-1.1265	3.09816e-07	2.31112e-06
gene-LOC112448579	-1.12635	0.00182952	0.00605689
gene-C5H22orf23	1.12461	0.0138549	0.034593
gene-SLC24A1	-1.12342	0.0196953	0.0466909
gene-IL15RA	1.11981	7.78084e-67	4.46458e-65
gene-PXK	1.11853	5.86986e-44	2.51118e-42
gene-FCMR	-1.11808	0.00303445	0.00940797
gene-LHX6	-1.117	3.99803e-07	2.92134e-06
gene-FAM212A	-1.11654	3.10873e-18	6.29388e-17
gene-CHRNA3	-1.11544	2.50746e-15	4.36176e-14
gene-ARNT2	-1.11333	1.91226e-05	0.000101232
gene-IFITM5	1.11313	0.000712567	0.00263426
gene-FAIM2	-1.11221	1.63062e-06	1.07527e-05
gene-OLFML1	1.11156	4.70214e-14	7.48079e-13
gene-HIST1H2BB	-1.11153	1.52157e-14	2.4827e-13
gene-CCDC184	-1.11072	4.22489e-11	5.1772e-10
gene-HS3ST4	1.11044	6.18142e-05	0.000293369
gene-DHRS3	1.10635	1.0963e-05	6.15342e-05
gene-PHF21B	-1.10531	0.0126487	0.032091
gene-ZNF704	1.10435	0.00643273	0.0180615
gene-ALPK1	1.1029	1.56894e-20	3.55049e-19
gene-MDM4	1.10179	1.55212e-31	5.14836e-30
gene-LOC112441463	-1.0974	1.16684e-53	5.65076e-52
gene-GPR65	1.09672	4.22315e-14	6.74534e-13
gene-PCED1B	1.096	6.17554e-06	3.62772e-05
gene-TC2N	1.09428	3.0025e-20	6.66995e-19
gene-MLKL	1.09386	1.31696e-65	7.48565e-64
gene-MC1R	-1.09295	0.0012459	0.0043085
gene-NBEA	-1.09235	4.62955e-37	1.71407e-35
gene-APC2	-1.09202	8.94357e-22	2.14841e-20
gene-DPY19L3	-1.09024	6.74963e-10	7.1998e-09
gene-SLC45A3	1.08975	0.0156071	0.03839
gene-LOC101904642	-1.08807	7.61234e-14	1.19073e-12
gene-MYORG	-1.08755	0.000352399	0.00141181
gene-IFNAR1	-1.08749	7.8433e-30	2.50551e-28
gene-GPT	-1.08666	1.60903e-05	8.6503e-05
gene-LOC101905136	-1.08611	0.000105179	0.00047586
gene-SDC1	1.08524	2.73189e-50	1.27703e-48
gene-HIST1H1C	-1.08297	0.0136433	0.0341563
gene-IL18BP	1.07713	0.000695378	0.00258012
gene-LOC100847999	-1.0767	0.00112249	0.0039266
gene-ZMYND11	-1.07642	1.82003e-72	1.10175e-70
gene-PELI3	-1.07449	0.000139244	0.000610809
gene-FAM210B	-1.07225	1.59627e-31	5.28035e-30
gene-CHMP5	1.07053	8.49723e-73	5.19575e-71
gene-CMYA5	-1.07028	2.45284e-05	0.000127126
gene-PM20D2	-1.06993	0.0127856	0.0323501
gene-RASGRP2	-1.06956	5.9172e-17	1.11242e-15
gene-CSDE1	-1.069	2.34589e-112	1.79758e-110
gene-ACADM	1.06709	8.68845e-18	1.72162e-16
gene-COX1	-1.06621	2.792e-89	1.93159e-87
gene-RAP1GAP2	-1.06508	0.00799822	0.0217215
gene-TMEM50A	1.0649	2.82552e-58	1.46191e-56
gene-ARF3	1.06454	1.68917e-42	6.93245e-41
gene-USP25	1.06434	5.6672e-39	2.2062e-37
gene-MBOAT2	-1.06363	1.33404e-17	2.59666e-16
gene-GFRA4	-1.06062	0.000571114	0.00217573
gene-MIB1	-1.06026	1.10399e-48	5.06289e-47
gene-ABLIM3	1.05975	5.68179e-07	4.02513e-06
gene-UBXN2A	-1.05846	1.10169e-07	8.77508e-07
gene-C18H19orf84	-1.05422	0.000175985	0.000752615
gene-KIF5A	-1.05394	1.60468e-06	1.05932e-05
gene-APRT	1.05306	6.42184e-50	2.99035e-48
gene-ARVCF	-1.05266	5.02733e-13	7.39561e-12
gene-ABHD15	-1.04596	1.58643e-07	1.23756e-06
gene-ONECUT2	1.04241	7.06953e-09	6.61444e-08
gene-RAB15	-1.04199	2.08364e-11	2.66666e-10
gene-SLC35D3	-1.04096	0.0102357	0.0268408
gene-ZNF461	1.03958	0.000598623	0.00226598
gene-ISYNA1	-1.03915	6.24522e-33	2.14195e-31
gene-GYPC	1.03904	7.07865e-10	7.51106e-09
gene-LOC524181	1.03795	0.00209262	0.00681608
gene-PGR	1.03727	3.05097e-23	7.77644e-22
gene-RHOF	-1.03613	0.00181606	0.00602761
gene-GPM6B	-1.03539	0.013171	0.0331727
gene-ABCA7	-1.03267	0.0148619	0.0367286
gene-EFNA1	-1.03086	0.0090262	0.0241237
gene-LYSMD1	1.02946	5.27514e-06	3.15388e-05
gene-ZDHHC9	1.02833	2.29445e-60	1.22374e-58
gene-ZNF664	-1.02753	6.93545e-29	2.1697e-27
gene-HID1	-1.02737	1.77659e-05	9.4796e-05
gene-GPR146	-1.0254	0.00227315	0.00731552
gene-HACD2	1.02511	5.33126e-43	2.20292e-41
gene-CEP162	1.0247	9.65784e-20	2.09173e-18
gene-CPT1B	-1.02325	7.5927e-05	0.00035315
gene-COX6B2	-1.02324	0.00560278	0.0159946
gene-SERTAD4	-1.02273	0.00411614	0.0122926
gene-KAT2A	1.0226	1.02403e-52	4.91981e-51
gene-OSMR	1.01881	2.36202e-58	1.22734e-56
gene-CYP1A1	-1.01777	9.9855e-25	2.69854e-23
gene-MEX3B	-1.01734	0.000803167	0.00292274
gene-TARSL2	-1.01673	0.00016269	0.000701454
gene-MMP3	-1.01504	6.74936e-72	4.0654e-70
gene-TREX2	-1.015	0.0157107	0.0385898
gene-SHISA5	1.01467	1.80119e-56	9.04855e-55
gene-ABCG2	1.01119	2.39717e-21	5.64641e-20
gene-KIAA1551	1.0098	9.09787e-31	2.97697e-29
gene-MEDAG	-1.00701	1.55828e-06	1.03093e-05
gene-GALM	1.0066	3.14174e-55	1.55253e-53
gene-ITGB7	-1.00659	9.06216e-06	5.17526e-05
gene-ANKFY1	1.0061	1.56968e-69	9.31573e-68
gene-FUNDC1	1.00506	1.25827e-27	3.818e-26
gene-GNAT2	-1.00408	2.47778e-05	0.000128308
gene-PRRG2	1.00395	0.000223435	0.000936029
gene-PALMD	-1.00308	0.00122416	0.0042418
gene-IL18	1.00202	7.40065e-17	1.38699e-15
gene-AZI2	1.00166	3.98197e-34	1.40553e-32
gene-JUND	-1.00106	2.73969e-35	9.96078e-34
gene-ETFBKMT	1.00054	2.31497e-09	2.31631e-08

## Sheet: GB vs GA
Table4 List of DEGs in GA vs CON, GB vs CON, GB vs GA comparison groups.
Gene_ID	log2FC	PValue	FDR
gene-MX2	12.8006	0	0
gene-IFI44	12.007	0	0
gene-RSAD2	11.4768	0	0
gene-IFI44L	11.3348	0	0
gene-IFIT2	10.5597	0	0
gene-ISG15	10.4815	0	0
gene-OAS2	10.1906	0	0
gene-TNFSF10	10.1164	0	0
gene-LOC786372	9.51485	4.70163e-72	2.86044e-70
gene-SAMD9	9.48443	0	0
gene-LOC100336669	9.10162	0	0
gene-OAS1Z	9.07518	0	0
gene-TACSTD2	9.04847	3.86198e-195	4.06582e-193
gene-ZBP1	8.94357	0	0
gene-LOC507055	8.77579	0	0
gene-LOC100336443	8.75292	5.67995e-37	2.16931e-35
gene-GBP6	8.64294	3.7562e-41	1.61838e-39
gene-OAS1X	8.61095	0	0
gene-IFIH1	8.43551	0	0
gene-PLAC8	8.4309	3.23872e-124	2.66743e-122
gene-IFI6	8.12267	0	0
gene-MX1	7.77589	0	0
gene-OAS1Y	7.66533	0	0
gene-IFI27	7.52534	0	0
gene-CCDC194	7.36628	8.43958e-78	5.32177e-76
gene-SLC15A3	7.32737	0	0
gene-IFITM2	7.29667	4.09502e-57	2.10972e-55
gene-LOC618737	7.14364	0	0
gene-USP18	7.11732	0	0
gene-CMPK2	7.03469	5.5598047581803e-311	0
gene-LGALS9	7.03308	6.31818e-302	8.99931e-300
gene-RTP4	6.99237	0	0
gene-IFIT3	6.91537	0	0
gene-LOC107132327	6.87974	4.30331e-102	3.08285e-100
gene-LOC512486	6.78604	0	0
gene-LOC513659	6.78128	1.15827e-11	1.85492e-10
gene-LOC788334	6.77569	1.25634e-11	2.00667e-10
gene-LOC618409	6.74969	4.64546e-269	6.11332e-267
gene-LMO2	6.7217	1.65728e-31	5.76571e-30
gene-GBP4	6.67936	0	0
gene-LOC781710	6.54726	1.23779e-97	8.76369e-96
gene-TIFA	6.4642	8.90324e-114	6.95429e-112
gene-GBP5	6.44839	1.50082e-296	2.11284e-294
gene-XAF1	6.42378	0	0
gene-PSMB9	6.3937	0	0
gene-DHX58	6.35128	0	0
gene-LOC511531	6.22449	0	0
gene-LOC512869	6.09269	2.9924e-92	2.04683e-90
gene-KIF5C	5.88618	7.8148e-105	5.69963e-103
gene-LOC100298356	5.8055	0	0
gene-LOC100139670	5.71387	0	0
gene-LOC112446427	5.68839	6.31711e-14	1.2198e-12
gene-LOC112441507	5.66592	0	0
gene-UBA7	5.59502	0	0
gene-LOC100297676	5.42273	4.87922e-66	2.70976e-64
gene-DDX58	5.38398	0	0
gene-PARP9	5.17484	0	0
gene-BATF2	5.16892	3.5856e-150	3.2887e-148
gene-LOC509283	5.13763	0	0
gene-TRIM21	5.05505	0	0
gene-ABHD1	5.01205	3.34352e-71	2.00396e-69
gene-THEM6	4.92252	3.32431e-27	1.07041e-25
gene-TAP1	4.92251	0	0
gene-EPSTI1	4.91571	0	0
gene-LOC516599	4.86419	1.32689e-44	6.08509e-43
gene-PARM1	4.84329	0	0
gene-LOC518495	4.82971	2.28365e-40	9.60006e-39
gene-PARP10	4.82072	0	0
gene-LOC112444847	4.78147	0	0
gene-PARP14	4.7373	0	0
gene-ATP8B4	4.67542	0	0
gene-LOC508153	4.6649	3.48333e-20	9.22817e-19
gene-LOC107132617	4.54454	1.03367e-26	3.29332e-25
gene-HERC6	4.54282	0	0
gene-DTX3L	4.54206	0	0
gene-LOC512440	4.51153	4.51339e-39	1.82755e-37
gene-TSPAN32	4.49112	2.8929e-107	2.13563e-105
gene-LOC531557	4.46058	5.27785e-11	7.92791e-10
gene-PSMB8	4.4104	0	0
gene-PARP12	4.40701	0	0
gene-MCHR1	4.39724	1.11322e-16	2.50981e-15
gene-SP100	4.33418	7.81149e-175	7.75195e-173
gene-IFI16	4.25707	0	0
gene-C4A	4.23056	3.24643e-230	3.97016e-228
gene-LOC524576	4.19822	3.46212e-24	1.03496e-22
gene-SP140	4.17876	0	0
gene-BOLA-NC1	3.97063	0	0
gene-IFI35	3.94728	0	0
gene-BOLA-DMB	3.92558	3.91198e-29	1.29053e-27
gene-UBE2L6	3.88728	1.9023e-185	1.95179e-183
gene-PLEKHA7	3.86963	2.6281e-10	3.71711e-09
gene-BoLA	3.8429	0	0
gene-TRANK1	3.83127	0	0
gene-C7H19orf66	3.80457	0	0
gene-LOC783920	3.79268	2.78888e-16	6.13908e-15
gene-MCF2L	3.77626	4.97172e-09	6.08621e-08
gene-LOC112441535	-3.75215	7.33377e-10	9.83278e-09
gene-NOTCH3	3.71931	0	0
gene-HERC5	3.70556	0	0
gene-ERFE	3.68669	3.54853e-53	1.77529e-51
gene-SP110	3.66861	0	0
gene-TRIM34	3.66082	1.40785e-212	1.57822e-210
gene-C2	3.59009	1.43008e-174	1.40764e-172
gene-SLFN11	3.51818	5.52254e-120	4.37002e-118
gene-LOC512672	3.5136	3.46681e-241	4.32708e-239
gene-SP140L	3.50929	1.61299e-104	1.16241e-102
gene-KDR	3.48284	3.08571e-10	4.32392e-09
gene-PML	3.48211	0	0
gene-CADPS2	3.45422	1.78698e-12	3.06879e-11
gene-IFITM1	3.44727	0	0
gene-LOC107131209	3.44571	4.98791e-21	1.36936e-19
gene-RBM43	3.41081	1.41744e-82	9.22633e-81
gene-KIF26A	3.33743	2.01588e-06	1.68785e-05
gene-IFIT5	3.23603	0	0
gene-PLA2G7	3.17761	3.5525e-07	3.37334e-06
gene-LOC783604	3.13707	3.05743e-32	1.07919e-30
gene-CGAS	3.11728	7.26446e-124	5.94262e-122
gene-EIF2AK2	3.10504	0	0
gene-CYTB	-3.10366	0	0
gene-LOC112448863	3.08348	1.70186e-60	9.07681e-59
gene-ND4	-3.05639	0	0
gene-ND4L	-3.05177	4.77663e-223	5.61463e-221
gene-LOC616948	2.97866	1.02288e-223	1.21412e-221
gene-WARS	2.90252	0	0
gene-AKAP7	2.88166	6.75065e-31	2.3153e-29
gene-IRF8	2.83202	5.60979e-10	7.6312e-09
gene-LOC100298064	2.82657	1.46465e-96	1.03096e-94
gene-ZNFX1	2.81974	0	0
gene-LOC616942	2.80731	1.4006e-43	6.28038e-42
gene-SOCS1	2.80368	2.67349e-44	1.22143e-42
gene-BOLA	2.80267	0	0
gene-TNFSF13B	2.788	8.4185e-95	5.85763e-93
gene-CMTR2	2.77867	2.14486e-268	2.79223e-266
gene-TM6SF2	2.76216	1.33212e-88	9.01006e-87
gene-SV2B	2.73343	4.24993e-08	4.6649e-07
gene-NCF2	2.71713	4.42886e-07	4.14376e-06
gene-LOC786870	2.68463	2.35237e-08	2.66169e-07
gene-ND3	-2.68349	1.37288e-161	1.30877e-159
gene-EIF4E	2.68008	0	0
gene-ZCCHC18	2.67814	4.33788e-12	7.1454e-11
gene-TRIM38	2.6748	8.07444e-245	1.0183e-242
gene-IRF7	2.65899	5.86965510801993e-316	8.66633102368057e-314
gene-PNPT1	2.63546	4.98202201636012e-310	7.18064e-308
gene-PLEKHA4	2.62141	0	0
gene-ERAP1	2.60236	2.33403e-215	2.66586e-213
gene-IRF1	2.57846	1.79915e-139	1.58995e-137
gene-COX2	-2.56648	0	0
gene-ISG20	2.55561	5.44936e-74	3.34901e-72
gene-EPHX2	2.55196	4.31883e-06	3.42872e-05
gene-JSP.1	2.53428	0	0
gene-PLSCR2	2.52584	0	0
gene-ACKR4	2.51559	2.03075e-06	1.69912e-05
gene-CASP4	2.50324	0	0
gene-ND2	-2.50137	1.41178e-269	1.87829e-267
gene-PSMB10	2.4956	2.45791e-164	2.36174e-162
gene-CASP7	2.47211	3.77389e-68	2.15521e-66
gene-HS3ST1	2.46977	3.16189e-21	8.73996e-20
gene-PSME2	2.45409	3.49755e-271	4.75785e-269
gene-BPNT1	2.44294	8.84907e-177	8.85419e-175
gene-HOXD13	2.43271	1.2617e-06	1.08955e-05
gene-C1R	2.42996	1.45591e-112	1.12992e-110
gene-ERAP2	2.42197	1.80381e-46	8.59792e-45
gene-FOXS1	2.41469	4.29162e-151	3.96631e-149
gene-IL4I1	2.41441	2.14401e-31	7.43769e-30
gene-APOBEC3H	2.40256	5.25506e-39	2.12077e-37
gene-TDRD7	2.40207	0	0
gene-CXCR4	2.39505	1.36237e-24	4.10305e-23
gene-NRAP	2.39271	9.87e-06	7.32203e-05
gene-LOC112448535	-2.39082	2.29847e-05	0.000159745
gene-CASP8	2.39013	1.8006e-136	1.54609e-134
gene-MOV10	2.38091	0	0
gene-COX3	-2.36485	4.36871e-210	4.76505e-208
gene-TRIM5	2.36373	1.89855e-256	2.44529e-254
gene-GRINA	2.35705	0	0
gene-TREX1	2.34771	2.91625e-227	3.49575e-225
gene-GDA	2.34428	2.88077e-05	0.000195502
gene-FCGR1A	2.33683	1.57605e-25	4.85528e-24
gene-CD163	2.33526	8.41488e-105	6.10053e-103
gene-ND5	-2.33238	2.75752e-222	3.21012e-220
gene-GTF2B	2.3322	5.11728e-173	4.99636e-171
gene-UBD	2.30228	2.29273e-07	2.24944e-06
gene-TAGAP	2.30039	1.57886e-06	1.34615e-05
gene-ATP6	-2.2989	0	0
gene-TRIM14	2.2955	8.68485e-35	3.17666e-33
gene-LOC100336795	2.28665	2.90632e-09	3.635e-08
gene-IRF9	2.28278	4.07205e-228	4.93003e-226
gene-RNASEL	2.27971	7.74416e-71	4.61865e-69
gene-PTPRE	2.27724	1.82122e-193	1.90082e-191
gene-NLRC5	2.26934	1.29789e-136	1.12239e-134
gene-COX7A1	2.25041	1.75718e-22	4.99393e-21
gene-KCNE5	2.24328	1.79823e-05	0.000127242
gene-MARCKSL1	2.23172	7.78409e-108	5.81741e-106
gene-MIC1	2.22825	1.29689e-36	4.87624e-35
gene-AGRN	2.22744	1.14084e-210	1.25565e-208
gene-GRAMD1C	2.22639	1.66665e-43	7.4458e-42
gene-ADAR	2.21693	0	0
gene-LOC101902154	2.20716	2.01624e-07	1.99759e-06
gene-TMEM106A	2.19692	6.71507e-220	7.7428e-218
gene-RNF39	2.19063	1.73158e-13	3.23522e-12
gene-LOC616254	2.15907	8.7614e-11	1.29044e-09
gene-LOC100848263	2.15867	6.54275e-13	1.17353e-11
gene-LOC618733	2.15525	1.75831e-270	2.36532e-268
gene-PIP5KL1	-2.15012	0.00010294	0.000611827
gene-CALCOCO2	2.14199	3.5367e-192	3.65973e-190
gene-IFITM3	2.13088	2.28856e-235	2.8273e-233
gene-LOC618787	-2.12459	4.54275e-05	0.00029628
gene-MDK	2.11465	1.71179e-38	6.8173e-37
gene-ND6	-2.11417	1.30235e-87	8.75977e-86
gene-NAMPT	2.10511	3.39324e-165	3.28656e-163
gene-ID4	2.10364	2.62415e-06	2.1554e-05
gene-ATXN3	2.10077	1.49648e-126	1.24951e-124
gene-MOCOS	2.08513	1.27763e-47	6.11395e-46
gene-LY6E	2.08148	2.92376e-159	2.76547e-157
gene-PCDHGB4	-2.07211	0.00196421	0.00833826
gene-LOC618377	2.06904	2.3992e-14	4.74626e-13
gene-RAB18	-2.06471	7.24943e-112	5.59037e-110
gene-ZNF704	2.05904	4.5071e-06	3.56883e-05
gene-NMI	2.05494	1.60666e-147	1.45163e-145
gene-ATP8	-2.05407	8.41746e-10	1.12608e-08
gene-ND1	-2.0537	2.64612e-65	1.45621e-63
gene-TMEM140	2.03175	1.86465e-14	3.71304e-13
gene-B2M	2.03086	0	0
gene-SCN9A	2.00957	1.29859e-44	5.97795e-43
gene-EHD4	1.99479	2.8267e-149	2.57314e-147
gene-DRAM1	1.95892	3.66638e-108	2.75707e-106
gene-STAT2	1.9584	2.67353e-211	2.96958e-209
gene-SCRN1	-1.94113	1.39909e-10	2.02375e-09
gene-TAP2	1.94083	6.71844e-253	8.56212e-251
gene-PSME1	1.94061	6.95156e-207	7.51451e-205
gene-STAT1	1.93236	1.04395e-284	1.43627e-282
gene-LOC107132952	1.92584	9.14713e-05	0.000550145
gene-LOC112445915	1.9243	1.04052e-06	9.12871e-06
gene-PSMF1	1.92147	3.29505e-180	3.32443e-178
gene-AGMAT	1.91133	4.68669e-23	1.35422e-21
gene-RBCK1	1.91084	2.64026e-115	2.07569e-113
gene-FAM92A	-1.90572	3.88223e-106	2.84862e-104
gene-SERPING1	1.90247	3.3367e-67	1.88773e-65
gene-FITM2	-1.90179	3.14289e-58	1.64013e-56
gene-NOSTRIN	1.89283	2.88429e-38	1.14118e-36
gene-TAPBPL	1.89266	1.0544e-67	5.99324e-66
gene-MAD2L2	1.88677	7.35844e-80	4.68888e-78
gene-RTN4R	1.88648	1.04386e-17	2.45399e-16
gene-SCLY	1.87434	2.82132e-49	1.36087e-47
gene-FUT10	1.86569	3.64522e-58	1.8941e-56
gene-LGALS3BP	1.86348	0	0
gene-AGO4	-1.86155	9.03863e-24	2.65608e-22
gene-VASH1	-1.85552	1.40322e-09	1.83069e-08
gene-ATP6AP1L	1.85376	2.03619e-29	6.77257e-28
gene-ACSL5	1.84138	1.20505e-206	1.29111e-204
gene-NUAK2	1.834	1.29214e-09	1.69859e-08
gene-LOC616063	1.83239	1.07218e-40	4.57074e-39
gene-TRIM16	1.81641	4.72482e-129	3.97246e-127
gene-LOC112442245	1.81276	0.00410691	0.0156409
gene-CTSS	1.80869	2.35131e-140	2.09318e-138
gene-ISG12(B)	1.80815	3.2411e-152	3.01846e-150
gene-HS3ST4	1.80762	1.22872e-09	1.61697e-08
gene-BEGAIN	1.80195	8.29388e-06	6.2369e-05
gene-SLC25A15	-1.80124	2.92143e-23	8.50234e-22
gene-C5H22orf23	1.79309	0.000180569	0.00102588
gene-MR1	1.77892	2.44886e-43	1.09001e-41
gene-CSDC2	1.77387	1.01955e-68	5.87796e-67
gene-RAB39A	1.77265	4.29748e-07	4.02394e-06
gene-NEFH	1.7589	4.57805e-26	1.43592e-24
gene-RAB8B	1.75463	3.11835e-38	1.22977e-36
gene-MST1R	1.75359	1.39814e-69	8.17744e-68
gene-MYPN	1.74434	7.63993e-11	1.12938e-09
gene-SLC25A28	1.74329	1.09757e-90	7.46535e-89
gene-KCNE4	1.72388	1.41714e-12	2.47224e-11
gene-PRICKLE3	1.71858	8.16217e-67	4.55389e-65
gene-ZNF296	1.715	8.54541e-08	8.98865e-07
gene-FBXO33	1.71442	1.48628e-124	1.23249e-122
gene-C6H4orf54	1.71439	1.14116e-12	2.01106e-11
gene-CDKN2AIP	1.70678	1.2574e-120	1.00153e-118
gene-CUL4B	1.70613	8.22852e-76	5.10885e-74
gene-GPD1L	-1.69835	7.3227e-38	2.85067e-36
gene-SMIM4	-1.68152	9.3276e-14	1.77841e-12
gene-RNF114	1.6746	2.8244e-137	2.46008e-135
gene-LOC112443193	1.67002	0.00461385	0.0171824
gene-PPP2R3C	1.65562	3.95475e-44	1.80001e-42
gene-BCL2L12	1.65525	6.61009e-82	4.25683e-80
gene-EDN2	1.65146	1.59707e-07	1.60462e-06
gene-XRN2	1.65018	5.58925e-285	7.77805e-283
gene-NECTIN2	1.64716	9.62532e-153	9.03363e-151
gene-MTFR1	-1.63902	8.70977e-77	5.46369e-75
gene-CNP	1.61628	3.27764e-204	3.48091e-202
gene-RHBG	1.61538	0.000328101	0.00174301
gene-TRIM25	1.61231	1.9153e-140	1.71766e-138
gene-ESPNL	1.60804	8.94328e-10	1.18854e-08
gene-MISP3	-1.60685	3.57626e-16	7.81548e-15
gene-RENBP	-1.60628	1.20529e-86	8.01782e-85
gene-C1S	1.59165	1.1201e-64	6.10858e-63
gene-TLR4	1.57111	8.55116e-20	2.23123e-18
gene-CDADC1	1.56402	1.3671e-134	1.16559e-132
gene-PM20D2	-1.53854	4.65334e-05	0.000302405
gene-PRDM16	1.53155	2.87596e-06	2.34e-05
gene-KCNQ1	-1.5287	0.000435977	0.00223754
gene-RIPK3	1.52792	1.35164e-41	5.86534e-40
gene-IL16	-1.52688	8.80131e-07	7.83511e-06
gene-SERTAD4	-1.52121	2.46854e-06	2.04004e-05
gene-RHPN2	1.51708	1.51536e-16	3.37873e-15
gene-SLC7A11	-1.51684	1.5938e-07	1.60267e-06
gene-ANKRD35	1.51068	7.64597e-08	8.07764e-07
gene-CNTNAP4	-1.50833	0.00291763	0.0117706
gene-PAPD4	1.50052	2.13051e-122	1.70822e-120
gene-ZNF684	1.49766	8.35596e-05	0.000506842
gene-ZBTB16	1.49572	0.000118934	0.000699338
gene-APH1B	-1.49511	5.19711e-10	7.10976e-09
gene-MORC3	1.49455	7.80395e-53	3.88817e-51
gene-DAXX	1.48835	4.21074e-213	4.76443e-211
gene-SMIM11A	-1.48659	2.57948e-05	0.000177341
gene-GDAP2	1.48468	5.66514e-85	3.74797e-83
gene-ATAD1	1.48299	9.7094e-124	7.88937e-122
gene-TAPBP	1.48224	2.23734e-181	2.27626e-179
gene-SLC10A5	-1.48189	8.3327e-07	7.44531e-06
gene-FLT3LG	1.47868	8.88598e-18	2.10122e-16
gene-N4BP1	1.47287	6.37621e-57	3.27105e-55
gene-TMEM158	1.47201	0.00205187	0.00864671
gene-LEKR1	1.46167	0.00161329	0.00699824
gene-DAPP1	1.4584	0.000109444	0.000646989
gene-APOD	1.44885	2.80913e-05	0.000191068
gene-PCED1B	1.44548	4.26435e-09	5.24146e-08
gene-C3H1orf109	1.44199	1.56769e-12	2.71143e-11
gene-HIST1H1D	-1.44101	3.80442e-05	0.000252799
gene-PNPLA1	1.43513	0.00018915	0.00107133
gene-LYRM7	1.43408	0.00373099	0.0143994
gene-LOC112441484	1.42964	1.30904e-40	5.56088e-39
gene-GNAT2	-1.42532	2.98392e-10	4.19099e-09
gene-DNAJC1	1.42334	1.9225e-70	1.14097e-68
gene-HOXC8	-1.42277	0.00524998	0.0191637
gene-AZIN2	-1.4209	4.58881e-05	0.000298692
gene-SLC51B	1.41993	7.23228e-07	6.5439e-06
gene-SAT1	1.41721	8.03248e-109	6.1163e-107
gene-MGST1	1.4152	5.33833e-34	1.91784e-32
gene-LOC100300896	1.41298	1.67542e-09	2.16712e-08
gene-PLA2G4B	-1.41085	0.000765316	0.00367157
gene-APOL3	1.41003	0.00178415	0.00763072
gene-CALN1	1.40828	0.000898939	0.0042233
gene-TCAF2	1.40269	7.00061e-40	2.89271e-38
gene-EIF4EBP2	-1.40129	1.75309e-92	1.20594e-90
gene-DERL3	1.3966	0.000125778	0.000734939
gene-ADRB2	1.3937	0.00265831	0.0108437
gene-ZNF821	-1.38899	0.000325618	0.00173288
gene-CD40	1.38703	1.72533e-25	5.27491e-24
gene-MSI1	-1.38547	0.000400754	0.00208326
gene-CYP3A4	-1.38011	2.80844e-06	2.29587e-05
gene-MGAT5	1.378	2.98289e-12	5.01581e-11
gene-TRIM2	-1.37761	6.99822e-102	4.98397e-100
gene-RICTOR	1.37605	3.21202e-108	2.43049e-106
gene-SLC2A1	1.37568	5.10804e-54	2.5661e-52
gene-PHF10	-1.37372	4.63189e-52	2.27961e-50
gene-EVA1A	1.35987	6.12771e-09	7.44114e-08
gene-CTC1	1.35927	5.36578e-37	2.05581e-35
gene-GSDMD	1.35871	8.08435e-108	6.00474e-106
gene-POLN	-1.35426	0.000171796	0.000979253
gene-ATF3	1.35361	2.13964e-26	6.76362e-25
gene-CD274	1.35105	1.80328e-40	7.63366e-39
gene-IRF2	1.34417	1.10691e-17	2.59716e-16
gene-IRF3	1.34205	1.25635e-123	1.01404e-121
gene-ARHGAP20	-1.33943	0.0130161	0.0407303
gene-LOC524181	1.33781	6.47469e-05	0.000404276
gene-APOBEC3Z2	1.33644	1.16292e-14	2.34267e-13
gene-SPEM1	-1.3357	0.00275205	0.0111697
gene-ZBTB42	1.33394	8.47963e-16	1.8235e-14
gene-SLC25A19	1.32861	2.00868e-40	8.47356e-39
gene-MMP16	-1.3278	3.18901e-06	2.57224e-05
gene-PSMA2	1.32719	1.57734e-137	1.38383e-135
gene-RTN4IP1	-1.32337	2.00082e-17	4.66742e-16
gene-PIAS2	-1.31637	8.40461e-72	5.06242e-70
gene-GANC	1.31553	6.68634e-06	5.12028e-05
gene-PDK1	-1.31067	4.78185e-15	9.82917e-14
gene-AP1S3	1.30772	1.75018e-07	1.74975e-06
gene-LOC617079	1.30758	0.00248047	0.0101938
gene-MASTL	1.30594	1.69111e-81	1.08329e-79
gene-PCDHGA8	-1.3004	6.55043e-05	0.000408584
gene-TMEM19	-1.29384	1.80997e-27	5.84356e-26
gene-C22H3orf18	-1.28836	0.00057764	0.00287127
gene-RGS2	1.28661	0.000171195	0.000977134
gene-MAPK4	-1.28597	3.86247e-16	8.42575e-15
gene-IL15RA	1.28525	4.87243e-87	3.25914e-85
gene-DRAM2	1.28469	2.81211e-59	1.48673e-57
gene-SDC1	1.28212	6.7464e-69	3.90807e-67
gene-IFNAR1	-1.2816	2.32647e-42	1.02053e-40
gene-KIF5A	-1.27888	1.34653e-09	1.76625e-08
gene-ELMO2	1.27529	4.47763e-96	3.13356e-94
gene-KIF1A	-1.27526	3.93242e-45	1.81717e-43
gene-EEF1A2	-1.27245	2.80588e-14	5.5327e-13
gene-LOC511713	-1.25951	1.33321e-05	9.70608e-05
gene-HIST1H1C	-1.25787	0.00348411	0.0136203
gene-LAMB3	-1.25652	0.00778537	0.0266943
gene-TP53INP1	-1.25442	1.17744e-38	4.72029e-37
gene-STK17A	1.25274	1.00239e-36	3.81632e-35
gene-LOC101904642	-1.25028	7.04242e-19	1.78001e-17
gene-PTGIR	1.2496	5.08005e-06	3.98343e-05
gene-PDE3B	-1.24942	0.000210246	0.00117845
gene-PTPN18	1.24886	3.46353e-17	8.01778e-16
gene-HCN4	-1.24409	0.000434621	0.00223343
gene-SASS6	1.24202	7.43384e-43	3.27278e-41
gene-LOC107132919	-1.24085	0.00997221	0.0327369
gene-FBXO16	1.24079	1.24576e-05	9.09679e-05
gene-DPY19L3	-1.23829	3.45451e-13	6.34654e-12
gene-H2B	-1.2374	0.0134111	0.0417507
gene-METTL7A	1.23724	0.000317735	0.00169613
gene-MTFP1	1.23638	2.71972e-10	3.8422e-09
gene-WFIKKN1	-1.23073	0.00124937	0.00561185
gene-UROC1	-1.22781	5.09677e-05	0.00032649
gene-VPS37D	-1.22641	0.00602095	0.0214336
gene-CCL2	1.22195	0.000759763	0.00364873
gene-ZCCHC2	1.21194	1.31897e-20	3.56447e-19
gene-CBLN3	1.20678	2.60882e-15	5.44568e-14
gene-CXADR	-1.2063	1.82376e-07	1.81581e-06
gene-PCDH9	-1.20532	0.00158674	0.0068905
gene-FRRS1	1.2024	0.00143764	0.00635007
gene-GJA5	1.20198	2.55895e-15	5.3508e-14
gene-JADE2	1.19955	2.9209e-37	1.12622e-35
gene-SYNGR2	1.19675	3.71242e-14	7.26111e-13
gene-GNAT1	-1.19394	2.82672e-06	2.3077e-05
gene-DKK1	1.19151	7.35536e-67	4.12275e-65
gene-ARNT2	-1.1905	3.87268e-06	3.10096e-05
gene-HEPH	1.18938	1.51518e-06	1.30101e-05
gene-TGM3	-1.18935	2.26996e-10	3.22942e-09
gene-TLR3	1.18854	7.08304e-24	2.09157e-22
gene-ZNF664	-1.18818	1.52599e-39	6.2416e-38
gene-COX1	-1.18722	8.87927e-110	6.80388e-108
gene-GABRE	1.18607	5.07896e-07	4.69396e-06
gene-TUBA8	-1.1821	0.000949988	0.00443218
gene-LOC781001	1.18188	0.0143985	0.0443796
gene-ANGPT1	1.17922	0.0034141	0.0133985
gene-ARL4D	-1.17848	0.00252655	0.0103481
gene-MEF2C	1.17346	0.0023173	0.00961464
gene-TMEM268	1.16653	1.10476e-34	4.02872e-33
gene-C1H3orf38	1.16271	7.26425e-36	2.71445e-34
gene-BMP6	1.16081	0.0117266	0.0374106
gene-LOC112447762	1.1596	0.000199847	0.00112537
gene-ONECUT2	1.15721	1.62287e-10	2.34184e-09
gene-PMAIP1	1.15497	7.90315e-05	0.000482518
gene-INA	1.15301	8.26379e-64	4.48654e-62
gene-C16H1orf167	1.14999	0.00591794	0.0211494
gene-CROT	1.14793	2.4517e-24	7.36544e-23
gene-CSDE1	-1.14402	4.42034e-129	3.74245e-127
gene-TRPT1	-1.14392	3.80466e-12	6.33605e-11
gene-PDE1B	1.14173	0.000420951	0.00217518
gene-IQCD	1.14071	9.94531e-11	1.46304e-09
gene-ALPK1	1.13857	2.97088e-22	8.36475e-21
gene-APRT	1.13778	2.14548e-58	1.12447e-56
gene-ZNF710	1.13721	1.44389e-23	4.22252e-22
gene-CHMP5	1.13517	1.97859e-82	1.28101e-80
gene-STX1B	-1.13494	0.00810474	0.0276395
gene-TLE4	1.13453	1.14447e-41	4.98422e-40
gene-BICDL1	-1.13358	0.00059812	0.00296174
gene-MYORG	-1.13185	0.000109041	0.000644922
gene-LOC516494	1.13069	9.32e-16	1.99712e-14
gene-AAAS	-1.12989	2.42195e-61	1.29746e-59
gene-LOC618256	-1.12682	0.00256973	0.0105036
gene-HIST2H2BE	-1.12665	8.44739e-11	1.24571e-09
gene-RFX5	1.11938	4.17429e-39	1.69591e-37
gene-NBEA	-1.11925	1.32142e-39	5.42321e-38
gene-KIF21B	-1.11256	2.77186e-11	4.27503e-10
gene-ARF3	1.10878	2.59826e-46	1.23362e-44
gene-IL23A	1.10458	0.000152955	0.000882661
gene-LRP10	1.10299	1.5772e-92	1.09115e-90
gene-GGH	-1.10289	2.44015e-07	2.38249e-06
gene-HILPDA	1.10124	0.000169732	0.000969769
gene-GLB1L	1.10094	7.24009e-30	2.43488e-28
gene-TGM2	1.10052	1.61836e-25	4.97297e-24
gene-F5	-1.09897	0.000256317	0.00140609
gene-PLIN2	1.09732	8.04933e-72	4.87266e-70
gene-CRTAC1	1.09628	3.48474e-05	0.00023335
gene-C1QTNF6	1.0954	0.0117764	0.0375401
gene-TAC1	-1.09413	0.000935024	0.00437079
gene-DOC2B	-1.09208	0.00109844	0.00502222
gene-SLC25A30	1.09203	1.20692e-31	4.22319e-30
gene-SHISA5	1.09105	7.22492e-66	3.99416e-64
gene-PHF21B	-1.09026	0.011656	0.0372348
gene-METTL22	-1.08936	5.39097e-25	1.6358e-23
gene-VCPIP1	1.08747	1.6447e-78	1.04253e-76
gene-KANK4	1.08538	0.0073496	0.0253943
gene-SCIN	1.08448	6.87351e-05	0.000426319
gene-CCDC184	-1.08429	1.21159e-10	1.76306e-09
gene-THEM4	1.08404	3.99434e-18	9.67191e-17
gene-EVA1C	-1.08357	0.00214188	0.00898225
gene-HSPA6	-1.0832	0.00240279	0.00992514
gene-MLXIPL	-1.08118	0.0136302	0.0423238
gene-OGFR	1.08051	4.95015e-70	2.90929e-68
gene-BANK1	1.0712	0.000505777	0.00255082
gene-SYNJ2	1.07089	3.64704e-55	1.85524e-53
gene-IGFBP3	1.07076	2.19157e-15	4.60648e-14
gene-DLK2	-1.06988	1.42659e-05	0.000102931
gene-EML1	-1.06911	1.24272e-36	4.68709e-35
gene-CEMIP	-1.06811	6.66561e-69	3.87983e-67
gene-UBXN2A	-1.068	5.31109e-08	5.75146e-07
gene-CARNS1	-1.06564	9.44934e-05	0.000566352
gene-GRN	1.06259	2.9917e-70	1.76686e-68
gene-MDM4	1.06138	2.16084e-30	7.3281e-29
gene-SLC35D3	-1.06048	0.00924573	0.0307269
gene-SRSF12	-1.05671	0.000940987	0.00439527
gene-ABCD4	1.05296	7.89849e-36	2.94237e-34
gene-TCAIM	-1.05231	0.00116419	0.0052829
gene-GNPAT	-1.05109	3.31335e-38	1.30243e-36
gene-MBOAT2	-1.05018	2.40945e-17	5.58836e-16
gene-AIDA	1.04893	1.85775e-49	8.99672e-48
gene-RASGRP2	-1.04594	1.86372e-16	4.14019e-15
gene-LAYN	1.0455	3.71238e-14	7.26111e-13
gene-MLKL	1.04537	1.44003e-61	7.74866e-60
gene-LOC530472	1.04474	0.0034615	0.0135494
gene-SHBG	-1.03962	0.000285999	0.00155064
gene-CHRNA3	-1.03877	1.39426e-13	2.62116e-12
gene-FGFRL1	-1.03674	7.55897e-08	7.99271e-07
gene-CMYA5	-1.03516	4.28171e-05	0.000281121
gene-ZMYND11	-1.03292	3.51463e-67	1.97915e-65
gene-LOC112443864	1.03265	3.99646e-05	0.000264834
gene-ATCAY	-1.02976	0.0055589	0.0200494
gene-MAFB	-1.02874	0.0121687	0.0385468
gene-SPIN4	-1.02279	0.00361422	0.0140428
gene-P2RX7	1.02251	2.52671e-07	2.45908e-06
gene-HIPK3	-1.01897	3.87005e-45	1.7952e-43
gene-VWA5A	1.01818	8.24207e-18	1.95277e-16
gene-LRBA	-1.01787	1.1786e-14	2.37032e-13
gene-FAM212A	-1.01748	2.32469e-15	4.87782e-14
gene-MS4A8	1.0173	0.00117569	0.00532711
gene-MKKS	-1.01485	0.00828782	0.0281303
gene-LOC101905041	1.01075	6.93167e-40	2.87403e-38
gene-STN1	1.00844	2.45476e-13	4.53045e-12
gene-CADM4	-1.00509	3.25614e-06	2.62289e-05
gene-CDH5	1.00302	6.86546e-05	0.000426038
gene-FUZ	-1.00273	2.09678e-05	0.000146484
gene-FBXW9	-1.00255	0.00900703	0.0300822
gene-MYO1A	-1.00246	0.000497827	0.00252079
gene-MPST	1.00214	4.11712e-18	9.94929e-17
gene-GAS1	1.00087	9.19307e-05	0.000552634
