# Supplementary material for: Transcriptomic analysis of bovine endometrial epithelial cells in response to interferon tau and hormone stimulation
Source: Front Vet Sci. 2024 Feb 2;11:1344259. doi: 10.3389/fvets.2024.1344259 (PMC10873918; doi:10.3389/fvets.2024.1344259)
Supplement: Supplementary file 7 [file Table_5.XLSX]

## Sheet: GB vs CON
Supplementary Table 5. The significantly enrichd GO terms of DEGs in GB vs CON group
GO.ID	Category	Term	pvalue	p.adjust	Gene
GO:0002376	BP	immune system process	1.38e-10	3.61e-07	gene-MX1/gene-LOC100298356/gene-BATF2/gene-TRIM21/gene-BOLA-DMB/gene-BoLA/gene-IFIT5/gene-LOC107131209/gene-IRF8/gene-EDN2/gene-ERAP1/gene-PSMB10/gene-TNFSF13B/gene-IRF1/gene-ISG20/gene-ADAR/gene-NLRC5/gene-C1R/gene-STAT1/gene-IL23A/gene-RAB8B/gene-PSME1/gene-RBCK1/gene-TLR4/gene-P2RX7/gene-PMAIP1/gene-CD274/gene-TLR2/gene-TCF7/gene-CH25H/gene-IL16/gene-CCR10/gene-MAFB
GO:0098542	BP	defense response to other organism	1.28e-07	0.000168116	gene-MX1/gene-LOC100298356/gene-BATF2/gene-TRIM21/gene-IFIT5/gene-IRF8/gene-IRF1/gene-ISG20/gene-NLRC5/gene-STAT1/gene-IL23A/gene-TLR4/gene-P2RX7/gene-PMAIP1/gene-TLR2
GO:0051707	BP	response to other organism	1.42e-06	0.00124484	gene-MX1/gene-DHX58/gene-LOC100298356/gene-BATF2/gene-TRIM21/gene-IFIT5/gene-IRF8/gene-IRF1/gene-ISG20/gene-ADAR/gene-NLRC5/gene-STAT1/gene-IL23A/gene-TLR4/gene-P2RX7/gene-PMAIP1/gene-TLR2
GO:0043207	BP	response to external biotic stimulus	2.05e-06	0.0012481	gene-MX1/gene-DHX58/gene-LOC100298356/gene-BATF2/gene-TRIM21/gene-IFIT5/gene-IRF8/gene-IRF1/gene-ISG20/gene-ADAR/gene-NLRC5/gene-STAT1/gene-IL23A/gene-PTGIR/gene-TLR4/gene-P2RX7/gene-PMAIP1/gene-TLR2/gene-CHMP5
GO:0009615	BP	response to virus	2.38e-06	0.0012481	gene-MX1/gene-DHX58/gene-LOC100298356/gene-IFIT5/gene-IRF1/gene-ISG20/gene-ADAR/gene-NLRC5/gene-STAT1/gene-PMAIP1
GO:0006952	BP	defense response	3e-06	0.00131263	gene-MX1/gene-LOC100298356/gene-BATF2/gene-TRIM21/gene-IFIT5/gene-LOC107131209/gene-IRF8/gene-IRF1/gene-ISG20/gene-NLRC5/gene-STAT1/gene-IL23A/gene-SCN9A/gene-TLR4/gene-P2RX7/gene-PMAIP1/gene-TLR2
GO:0009607	BP	response to biotic stimulus	3.55e-06	0.00132916	gene-MX1/gene-DHX58/gene-LOC100298356/gene-BATF2/gene-TRIM21/gene-IFIT5/gene-IRF8/gene-IRF1/gene-ISG20/gene-ADAR/gene-NLRC5/gene-STAT1/gene-IL23A/gene-PTGIR/gene-TLR4/gene-P2RX7/gene-PMAIP1/gene-TLR2/gene-CHMP5
GO:0051607	BP	defense response to virus	4.89e-06	0.00160359	gene-MX1/gene-LOC100298356/gene-IFIT5/gene-IRF1/gene-ISG20/gene-NLRC5/gene-STAT1/gene-PMAIP1
GO:0034097	BP	response to cytokine	5.54e-06	0.00161501	gene-TRIM21/gene-IRF8/gene-CASP8/gene-IRF1/gene-ADAR/gene-STAT1/gene-MYLK3/gene-PDE1B/gene-CD274/gene-TLR2/gene-ABCD4/gene-OSMR/gene-UBXN2A/gene-SOX9/gene-SPOCK2
GO:0051704	BP	multi-organism process	1.86e-05	0.00459022	gene-MX1/gene-DHX58/gene-LOC100298356/gene-BATF2/gene-TRIM21/gene-IFIT5/gene-IRF8/gene-IRF1/gene-ISG20/gene-ADAR/gene-NLRC5/gene-STAT1/gene-IL23A/gene-NECTIN2/gene-TLR4/gene-P2RX7/gene-PMAIP1/gene-TLR2/gene-CHMP5/gene-EIF4EBP2
GO:0043901	BP	negative regulation of multi-organism process	1.92e-05	0.00459022	gene-MX1/gene-DHX58/gene-TRIM21/gene-PARP14/gene-IFIT5/gene-ISG20/gene-ADAR/gene-NLRC5/gene-STAT1
GO:0009605	BP	response to external stimulus	3.5e-05	0.00765801	gene-MX1/gene-DHX58/gene-LOC100298356/gene-BATF2/gene-TRIM21/gene-IFIT5/gene-IRF8/gene-CASP8/gene-IRF1/gene-ISG20/gene-ADAR/gene-NLRC5/gene-STAT1/gene-IL23A/gene-PTGIR/gene-TLR4/gene-P2RX7/gene-PMAIP1/gene-TLR2/gene-TRPM3/gene-CHMP5/gene-SOX9/gene-NPAS1
GO:0019882	BP	antigen processing and presentation	6.84e-05	0.0138034	gene-BOLA-DMB/gene-BoLA/gene-ERAP1/gene-RAB8B/gene-PSME1
GO:0002252	BP	immune effector process	8.81e-05	0.0165099	gene-MX1/gene-LOC100298356/gene-IFIT5/gene-LOC107131209/gene-IRF1/gene-ISG20/gene-NLRC5/gene-C1R/gene-STAT1/gene-PMAIP1
GO:0006955	BP	immune response	0.000130879	0.0228863	gene-TRIM21/gene-BOLA-DMB/gene-BoLA/gene-LOC107131209/gene-IRF8/gene-TNFSF13B/gene-NLRC5/gene-C1R/gene-IL23A/gene-TLR4/gene-CD274/gene-TLR2/gene-CCR10
GO:0050776	BP	regulation of immune response	0.000231894	0.038016	gene-DHX58/gene-PARP14/gene-LOC107131209/gene-TNFSF13B/gene-IRF1/gene-ADAR/gene-NLRC5/gene-C1R/gene-IL23A/gene-RBCK1/gene-P2RX7/gene-CD274/gene-TLR2/gene-VSIR
GO:0002831	BP	regulation of response to biotic stimulus	0.00028268	0.0436158	gene-DHX58/gene-PARP14/gene-IRF1/gene-ADAR/gene-NLRC5/gene-STAT1/gene-IL23A/gene-CD274/gene-TLR2
