# Supplementary material for: Transcriptomic analysis of bovine endometrial epithelial cells in response to interferon tau and hormone stimulation
Source: Front Vet Sci. 2024 Feb 2;11:1344259. doi: 10.3389/fvets.2024.1344259 (PMC10873918; doi:10.3389/fvets.2024.1344259)
Supplement: Supplementary file 8 [file Table_6.XLSX]

## Sheet: GB vs GA
Supplementary Table 6. The significantly enrichd GO terms of DEGs in GB vs GA group
GO.ID	Category	Term	pvalue	p.adjust	Gene
GO:0002376	BP	immune system process	1.35e-10	3.08e-07	gene-MX1/gene-LOC100298356/gene-BATF2/gene-TRIM21/gene-BOLA-DMB/gene-BoLA/gene-LOC107131209/gene-IFIT5/gene-IRF8/gene-TNFSF13B/gene-ERAP1/gene-IRF1/gene-ISG20/gene-PSMB10/gene-C1R/gene-NLRC5/gene-ADAR/gene-PSME1/gene-STAT1/gene-RBCK1/gene-RAB8B/gene-EDN2/gene-TLR4/gene-CD274/gene-PMAIP1/gene-IL23A/gene-P2RX7/gene-MAFB/gene-IL16
GO:0098542	BP	defense response to other organism	4.24e-08	4.84e-05	gene-MX1/gene-LOC100298356/gene-BATF2/gene-TRIM21/gene-IFIT5/gene-IRF8/gene-IRF1/gene-ISG20/gene-NLRC5/gene-STAT1/gene-TLR4/gene-PMAIP1/gene-IL23A/gene-P2RX7
GO:0043207	BP	response to external biotic stimulus	2.55e-07	0.000103168	gene-MX1/gene-DHX58/gene-LOC100298356/gene-BATF2/gene-TRIM21/gene-IFIT5/gene-IRF8/gene-IRF1/gene-ISG20/gene-NLRC5/gene-ADAR/gene-STAT1/gene-TLR4/gene-PTGIR/gene-PMAIP1/gene-CHMP5/gene-IL23A/gene-P2RX7
GO:0009615	BP	response to virus	2.64e-07	0.000103168	gene-MX1/gene-DHX58/gene-LOC100298356/gene-IFIT5/gene-IRF1/gene-ISG20/gene-NLRC5/gene-ADAR/gene-STAT1/gene-PMAIP1
GO:0043901	BP	negative regulation of multi-organism process	2.64e-07	0.000103168	gene-MX1/gene-DHX58/gene-TRIM21/gene-PARP14/gene-IFIT5/gene-ISG20/gene-NLRC5/gene-ADAR/gene-STAT1/gene-GRN
GO:0051707	BP	response to other organism	2.71e-07	0.000103168	gene-MX1/gene-DHX58/gene-LOC100298356/gene-BATF2/gene-TRIM21/gene-IFIT5/gene-IRF8/gene-IRF1/gene-ISG20/gene-NLRC5/gene-ADAR/gene-STAT1/gene-TLR4/gene-PMAIP1/gene-IL23A/gene-P2RX7
GO:0009607	BP	response to biotic stimulus	4.42e-07	0.000128796	gene-MX1/gene-DHX58/gene-LOC100298356/gene-BATF2/gene-TRIM21/gene-IFIT5/gene-IRF8/gene-IRF1/gene-ISG20/gene-NLRC5/gene-ADAR/gene-STAT1/gene-TLR4/gene-PTGIR/gene-PMAIP1/gene-CHMP5/gene-IL23A/gene-P2RX7
GO:0051704	BP	multi-organism process	4.51e-07	0.000128796	gene-MX1/gene-DHX58/gene-LOC100298356/gene-BATF2/gene-TRIM21/gene-IFIT5/gene-IRF8/gene-IRF1/gene-ISG20/gene-NLRC5/gene-ADAR/gene-STAT1/gene-NECTIN2/gene-TLR4/gene-PMAIP1/gene-CHMP5/gene-IL23A/gene-P2RX7/gene-MKKS/gene-EIF4EBP2
GO:0006952	BP	defense response	5.65e-07	0.000143376	gene-MX1/gene-LOC100298356/gene-BATF2/gene-TRIM21/gene-LOC107131209/gene-IFIT5/gene-IRF8/gene-IRF1/gene-ISG20/gene-NLRC5/gene-SCN9A/gene-STAT1/gene-TLR4/gene-PMAIP1/gene-IL23A/gene-P2RX7
GO:0051607	BP	defense response to virus	8.1e-07	0.000185017	gene-MX1/gene-LOC100298356/gene-IFIT5/gene-IRF1/gene-ISG20/gene-NLRC5/gene-STAT1/gene-PMAIP1
GO:0045824	BP	negative regulation of innate immune response	5.35e-06	0.00111022	gene-DHX58/gene-PARP14/gene-NLRC5/gene-ADAR/gene-GRN
GO:0002252	BP	immune effector process	1.13e-05	0.00214987	gene-MX1/gene-LOC100298356/gene-LOC107131209/gene-IFIT5/gene-IRF1/gene-ISG20/gene-C1R/gene-NLRC5/gene-STAT1/gene-PMAIP1
GO:0019882	BP	antigen processing and presentation	2.17e-05	0.00381218	gene-BOLA-DMB/gene-BoLA/gene-ERAP1/gene-PSME1/gene-RAB8B
GO:0009605	BP	response to external stimulus	2.8e-05	0.00457131	gene-MX1/gene-DHX58/gene-LOC100298356/gene-BATF2/gene-TRIM21/gene-IFIT5/gene-IRF8/gene-IRF1/gene-ISG20/gene-CASP8/gene-NLRC5/gene-ADAR/gene-STAT1/gene-TLR4/gene-PTGIR/gene-PMAIP1/gene-CHMP5/gene-IL23A/gene-P2RX7/gene-MKKS
GO:0002832	BP	negative regulation of response to biotic stimulus	3.18e-05	0.00484869	gene-DHX58/gene-PARP14/gene-NLRC5/gene-ADAR/gene-GRN
GO:0002831	BP	regulation of response to biotic stimulus	4.54e-05	0.00648312	gene-DHX58/gene-PARP14/gene-IRF1/gene-NLRC5/gene-ADAR/gene-STAT1/gene-CD274/gene-IL23A/gene-GRN
GO:0043900	BP	regulation of multi-organism process	5.77e-05	0.00775565	gene-MX1/gene-DHX58/gene-TRIM21/gene-PARP14/gene-IFIT5/gene-IRF1/gene-ISG20/gene-NLRC5/gene-ADAR/gene-STAT1/gene-IL23A/gene-GRN
GO:0050776	BP	regulation of immune response	7.56e-05	0.00958996	gene-DHX58/gene-PARP14/gene-LOC107131209/gene-TNFSF13B/gene-IRF1/gene-C1R/gene-NLRC5/gene-ADAR/gene-RBCK1/gene-CD274/gene-IL23A/gene-GRN/gene-P2RX7
GO:0002682	BP	regulation of immune system process	0.000134209	0.0161334	gene-DHX58/gene-PARP14/gene-LOC107131209/gene-TNFSF13B/gene-IRF1/gene-C1R/gene-CASP8/gene-NLRC5/gene-ADAR/gene-STAT1/gene-RBCK1/gene-TAPBPL/gene-EDN2/gene-CD274/gene-IL23A/gene-GRN/gene-P2RX7/gene-MAFB/gene-SLC7A11
GO:0006955	BP	immune response	0.000239244	0.0273216	gene-TRIM21/gene-BOLA-DMB/gene-BoLA/gene-LOC107131209/gene-IRF8/gene-TNFSF13B/gene-C1R/gene-NLRC5/gene-TLR4/gene-CD274/gene-IL23A
GO:0048525	BP	negative regulation of viral process	0.000370414	0.0393955	gene-MX1/gene-TRIM21/gene-IFIT5/gene-ISG20/gene-STAT1
GO:0080134	BP	regulation of response to stress	0.000379466	0.0393955	gene-DHX58/gene-PARP14/gene-IRF1/gene-GRINA/gene-NLRC5/gene-ADAR/gene-STAT1/gene-BCL2L12/gene-DERL3/gene-DKK1/gene-PMAIP1/gene-IL23A/gene-GRN/gene-AIDA/gene-CADM4/gene-HIPK3/gene-SLC7A11/gene-VASH1
GO:0042157	BP	lipoprotein metabolic process	0.000407871	0.0405033	gene-LOC788334/gene-LOC518495/gene-LOC531557/gene-LOC524576
GO:0050778	BP	positive regulation of immune response	0.000590635	0.0420626	gene-DHX58/gene-LOC107131209/gene-TNFSF13B/gene-C1R/gene-NLRC5/gene-RBCK1/gene-CD274/gene-IL23A/gene-P2RX7
GO:0032735	BP	positive regulation of interleukin-12 production	0.000616321	0.0420626	gene-IRF8/gene-IRF1/gene-IL23A
GO:0001933	BP	negative regulation of protein phosphorylation	0.000691201	0.0420626	gene-PARP14/gene-ADAR/gene-RGS2/gene-DKK1/gene-AIDA/gene-P2RX7/gene-CADM4/gene-FAM212A/gene-HIPK3/gene-MLXIPL
GO:0032269	BP	negative regulation of cellular protein metabolic process	0.000698613	0.0420626	gene-TRIM21/gene-PARP14/gene-LOC107131209/gene-ADAR/gene-BCL2L12/gene-DERL3/gene-MASTL/gene-RGS2/gene-DKK1/gene-AIDA/gene-P2RX7/gene-CADM4/gene-FAM212A/gene-HIPK3/gene-MLXIPL/gene-EIF4EBP2/gene-AGO4
GO:0001914	BP	regulation of T cell mediated cytotoxicity	0.000718231	0.0420626	gene-IL23A/gene-P2RX7
GO:0001916	BP	positive regulation of T cell mediated cytotoxicity	0.000718231	0.0420626	gene-IL23A/gene-P2RX7
GO:0014820	BP	tonic smooth muscle contraction	0.000718231	0.0420626	gene-EDN2/gene-MKKS
GO:0014824	BP	artery smooth muscle contraction	0.000718231	0.0420626	gene-EDN2/gene-MKKS
GO:0014829	BP	vascular smooth muscle contraction	0.000718231	0.0420626	gene-EDN2/gene-MKKS
GO:0035456	BP	response to interferon-beta	0.000718231	0.0420626	gene-IRF1/gene-STAT1
GO:0035458	BP	cellular response to interferon-beta	0.000718231	0.0420626	gene-IRF1/gene-STAT1
GO:0043508	BP	negative regulation of JUN kinase activity	0.000718231	0.0420626	gene-AIDA/gene-HIPK3
GO:0045821	BP	positive regulation of glycolytic process	0.000718231	0.0420626	gene-P2RX7/gene-MLXIPL
GO:0060330	BP	regulation of response to interferon-gamma	0.000718231	0.0420626	gene-PARP14/gene-NLRC5
GO:0060333	BP	interferon-gamma-mediated signaling pathway	0.000718231	0.0420626	gene-IRF1/gene-STAT1
GO:0060334	BP	regulation of interferon-gamma-mediated signaling pathway	0.000718231	0.0420626	gene-PARP14/gene-NLRC5
GO:0034097	BP	response to cytokine	0.000854051	0.0487663	gene-TRIM21/gene-IRF8/gene-IRF1/gene-CASP8/gene-ADAR/gene-STAT1/gene-CD274/gene-PDE1B/gene-ABCD4/gene-UBXN2A
GO:1903901	BP	negative regulation of viral life cycle	0.000910492	0.0493156	gene-MX1/gene-TRIM21/gene-IFIT5/gene-ISG20
GO:0050792	BP	regulation of viral process	0.000918981	0.0493156	gene-MX1/gene-TRIM21/gene-IFIT5/gene-ISG20/gene-ADAR/gene-STAT1
GO:1903900	BP	regulation of viral life cycle	0.000928446	0.0493156	gene-MX1/gene-TRIM21/gene-IFIT5/gene-ISG20/gene-ADAR
