# Supplementary material for: Transcriptomic analysis of bovine endometrial epithelial cells in response to interferon tau and hormone stimulation
Source: Front Vet Sci. 2024 Feb 2;11:1344259. doi: 10.3389/fvets.2024.1344259 (PMC10873918; doi:10.3389/fvets.2024.1344259)
Supplement: Supplementary file 10 [file Table_8.XLSX]

## Sheet: GB vs GA
Supplementary Table 8. KEGG enrichment analysis of DEGs in GB vs GA group
PathwayID	Pathway	pvalue	p.adjust	Gene
ko05168	Herpes simplex infection	9.36923e-21	2.436e-18	gene-IFIT2/gene-OAS2/gene-OAS1Z/gene-OAS1X/gene-IFIH1/gene-OAS1Y/gene-IFIT3/gene-XAF1/gene-LOC100139670/gene-DDX58/gene-TAP1/gene-SP100/gene-SP140/gene-BOLA-NC1/gene-BOLA-DMB/gene-BoLA/gene-SP110/gene-LOC512672/gene-SP140L/gene-PML/gene-IFIT5/gene-EIF2AK2/gene-LOC616942/gene-BOLA/gene-IRF7/gene-JSP.1/gene-CASP8/gene-IRF9/gene-RNASEL/gene-LOC618733/gene-STAT2/gene-TAP2/gene-STAT1/gene-MR1/gene-NEC…
ko04621	NOD-like receptor signaling pathway	5.82942e-15	7.57825e-13	gene-OAS2/gene-LOC100336669/gene-OAS1Z/gene-LOC507055/gene-LOC100336443/gene-GBP6/gene-OAS1X/gene-OAS1Y/gene-LOC512486/gene-GBP4/gene-LOC781710/gene-GBP5/gene-XAF1/gene-LOC511531/gene-IFI16/gene-LOC783920/gene-RBM43/gene-LOC783604/gene-IRF7/gene-CASP4/gene-CASP8/gene-IRF9/gene-RNASEL/gene-NAMPT/gene-STAT2/gene-STAT1/gene-RBCK1/gene-TLR4/gene-RIPK3/gene-GSDMD/gene-IRF3/gene-CCL2/gene-P2RX7/gene-IF…
ko04612	Antigen processing and presentation	2.50865e-10	2.17416e-08	gene-TAP1/gene-BOLA-NC1/gene-BOLA-DMB/gene-BoLA/gene-LOC512672/gene-LOC616942/gene-BOLA/gene-JSP.1/gene-PSME2/gene-LOC618733/gene-B2M/gene-TAP2/gene-PSME1/gene-TAPBPL/gene-CTSS/gene-MR1/gene-TAPBP/gene-RFX5/gene-HSPA6
ko05164	Influenza A	1.00454e-09	6.5295e-08	gene-MX2/gene-RSAD2/gene-OAS2/gene-TNFSF10/gene-OAS1Z/gene-OAS1X/gene-IFIH1/gene-MX1/gene-OAS1Y/gene-DDX58/gene-BOLA-DMB/gene-PML/gene-EIF2AK2/gene-IRF7/gene-IRF9/gene-RNASEL/gene-ADAR/gene-STAT2/gene-STAT1/gene-TRIM25/gene-TLR4/gene-IRF3/gene-CCL2/gene-TLR3/gene-HSPA6/gene-IFNAR1
ko05170	Human immunodeficiency virus 1 infection	5.05946e-09	2.63092e-07	gene-LOC618737/gene-XAF1/gene-LOC100298356/gene-LOC112441507/gene-TAP1/gene-LOC516599/gene-BOLA-NC1/gene-BoLA/gene-LOC512672/gene-CGAS/gene-LOC616948/gene-LOC616942/gene-BOLA/gene-LOC786870/gene-JSP.1/gene-APOBEC3H/gene-CXCR4/gene-CASP8/gene-LOC618733/gene-B2M/gene-TAP2/gene-TAPBPL/gene-MR1/gene-CUL4B/gene-TLR4/gene-TAPBP/gene-CALN1/gene-IRF3/gene-APOBEC3Z2/gene-AP1S3/gene-LOC101905041/gene-FAM21…
ko05160	Hepatitis C	2.0961e-08	9.0831e-07	gene-IFIT2/gene-OAS2/gene-OAS1Z/gene-OAS1X/gene-OAS1Y/gene-IFIT3/gene-XAF1/gene-LOC100139670/gene-DDX58/gene-IFIT5/gene-EIF2AK2/gene-IRF7/gene-IRF1/gene-IRF9/gene-RNASEL/gene-STAT2/gene-STAT1/gene-IRF3/gene-TLR3/gene-IFNAR1
ko05162	Measles	2.2515e-07	8.36273e-06	gene-MX2/gene-OAS2/gene-TNFSF10/gene-OAS1Z/gene-OAS1X/gene-IFIH1/gene-MX1/gene-OAS1Y/gene-XAF1/gene-DDX58/gene-EIF2AK2/gene-IRF7/gene-IRF9/gene-ADAR/gene-STAT2/gene-STAT1/gene-TLR4/gene-IRF3/gene-LOC101905041/gene-HSPA6/gene-IFNAR1
ko05133	Pertussis	7.41657e-07	2.41039e-05	gene-XAF1/gene-C4A/gene-C2/gene-LOC107131209/gene-IRF8/gene-IRF1/gene-CASP7/gene-C1R/gene-SERPING1/gene-C1S/gene-TLR4/gene-CALN1/gene-IRF3/gene-IL23A/gene-FAM212A
ko04145	Phagosome	1.85965e-06	5.37232e-05	gene-TAP1/gene-BOLA-NC1/gene-BOLA-DMB/gene-BoLA/gene-LOC512672/gene-LOC616942/gene-BOLA/gene-NCF2/gene-JSP.1/gene-C1R/gene-FCGR1A/gene-LOC618733/gene-TAP2/gene-ATP6AP1L/gene-CTSS/gene-C5H22orf23/gene-MR1/gene-TLR4/gene-LOC524181/gene-LOC101905041/gene-TUBA8
ko05012	Parkinson disease	2.57915e-05	0.00067058	gene-UBA7/gene-UBE2L6/gene-COX7A1/gene-FAM212A/gene-COX1/gene-ND1/gene-ATP8/gene-ND6/gene-ATP6/gene-ND5/gene-COX3/gene-ND2/gene-COX2/gene-ND3/gene-ND4L/gene-ND4/gene-CYTB
ko05320	Autoimmune thyroid disease	5.39102e-05	0.00127424	gene-BOLA-NC1/gene-BOLA-DMB/gene-BoLA/gene-LOC512672/gene-LOC616942/gene-BOLA/gene-JSP.1/gene-MR1/gene-CD40/gene-WFIKKN1
ko00190	Oxidative phosphorylation	6.699e-05	0.00145145	gene-COX7A1/gene-ATP6AP1L/gene-C5H22orf23/gene-COX1/gene-ND1/gene-ATP8/gene-ND6/gene-ATP6/gene-ND5/gene-COX3/gene-ND2/gene-COX2/gene-ND3/gene-ND4L/gene-ND4/gene-CYTB
ko05330	Allograft rejection	8.0368e-05	0.00157127	gene-BOLA-NC1/gene-BOLA-DMB/gene-BoLA/gene-LOC512672/gene-LOC616942/gene-BOLA/gene-JSP.1/gene-MR1/gene-CD40
ko05203	Viral carcinogenesis	8.46068e-05	0.00157127	gene-SP100/gene-SP140/gene-BOLA-NC1/gene-BoLA/gene-SP110/gene-LOC512672/gene-SP140L/gene-EIF2AK2/gene-LOC616942/gene-BOLA/gene-IRF7/gene-JSP.1/gene-CASP8/gene-GTF2B/gene-IRF9/gene-MR1/gene-IRF3/gene-PMAIP1/gene-SCIN/gene-PHF21B/gene-H2B
ko05167	Kaposi sarcoma-associated herpesvirus infection	0.000122436	0.00212223	gene-BOLA-NC1/gene-BoLA/gene-LOC512672/gene-EIF2AK2/gene-LOC616942/gene-BOLA/gene-IRF7/gene-JSP.1/gene-CASP8/gene-IRF9/gene-MIC1/gene-STAT2/gene-STAT1/gene-MR1/gene-CALN1/gene-IRF3/gene-TLR3/gene-LOC112443864/gene-IFNAR1
ko04217	Necroptosis	0.000212556	0.00345403	gene-TNFSF10/gene-ZBP1/gene-RBM43/gene-EIF2AK2/gene-CASP8/gene-IRF9/gene-STAT2/gene-STAT1/gene-RBCK1/gene-TLR4/gene-RIPK3/gene-TLR3/gene-CHMP5/gene-MLKL/gene-VWA5A/gene-IFNAR1/gene-PLA2G4B
ko05332	Graft-versus-host disease	0.000260657	0.00398652	gene-BOLA-NC1/gene-BOLA-DMB/gene-BoLA/gene-LOC512672/gene-LOC616942/gene-BOLA/gene-JSP.1/gene-MR1
ko05416	Viral myocarditis	0.000446887	0.0063519	gene-BOLA-NC1/gene-BOLA-DMB/gene-BoLA/gene-LOC512672/gene-LOC616942/gene-BOLA/gene-JSP.1/gene-CASP8/gene-MR1/gene-CD40/gene-CXADR
ko04514	Cell adhesion molecules (CAMs)	0.000464177	0.0063519	gene-BOLA-NC1/gene-BOLA-DMB/gene-BoLA/gene-LOC512672/gene-LOC616942/gene-BOLA/gene-JSP.1/gene-LOC616254/gene-MR1/gene-NECTIN2/gene-CD40/gene-CD274/gene-SDC1/gene-CDH5/gene-SPEM1/gene-CNTNAP4
ko04623	Cytosolic DNA-sensing pathway	0.000607598	0.00789877	gene-ZBP1/gene-DDX58/gene-CGAS/gene-IRF7/gene-TREX1/gene-ADAR/gene-RIPK3/gene-IRF3
ko04940	Type I diabetes mellitus	0.000691075	0.00855617	gene-BOLA-NC1/gene-BOLA-DMB/gene-BoLA/gene-LOC512672/gene-LOC616942/gene-BOLA/gene-JSP.1/gene-MR1
ko05163	Human cytomegalovirus infection	0.00112041	0.0129912	gene-TAP1/gene-BOLA-NC1/gene-BoLA/gene-LOC512672/gene-CGAS/gene-LOC616942/gene-BOLA/gene-JSP.1/gene-CXCR4/gene-CASP8/gene-LOC618733/gene-B2M/gene-TAP2/gene-TAPBPL/gene-MR1/gene-TAPBP/gene-CALN1/gene-IRF3/gene-CCL2/gene-FAM212A
ko04622	RIG-I-like receptor signaling pathway	0.00114922	0.0129912	gene-ISG15/gene-IFIH1/gene-XAF1/gene-DHX58/gene-DDX58/gene-IRF7/gene-CASP8/gene-TRIM25/gene-IRF3
ko04650	Natural killer cell mediated cytotoxicity	0.00200174	0.0216855	gene-TNFSF10/gene-BOLA-NC1/gene-BoLA/gene-LOC512672/gene-LOC616942/gene-BOLA/gene-JSP.1/gene-LOC100336795/gene-MIC1/gene-LOC616254/gene-MR1/gene-LOC112443864/gene-IFNAR1
ko05165	Human papillomavirus infection	0.00286861	0.0298336	gene-MX2/gene-ISG15/gene-MX1/gene-BOLA-NC1/gene-BoLA/gene-NOTCH3/gene-LOC512672/gene-EIF2AK2/gene-LOC616942/gene-BOLA/gene-IRF1/gene-JSP.1/gene-CASP8/gene-IRF9/gene-STAT2/gene-STAT1/gene-ATP6AP1L/gene-C5H22orf23/gene-MR1/gene-PPP2R3C/gene-IRF3/gene-TLR3/gene-PHF21B/gene-LAMB3/gene-LOC511713/gene-IFNAR1
ko03050	Proteasome	0.00326778	0.0326778	gene-PSMB9/gene-PSMB8/gene-PSMB10/gene-PSME2/gene-PSME1/gene-PSMF1/gene-PSMA2
ko04620	Toll-like receptor signaling pathway	0.0034225	0.0329574	gene-XAF1/gene-IRF7/gene-CASP8/gene-STAT1/gene-TLR4/gene-CD40/gene-IRF3/gene-TLR3/gene-LOC101905041/gene-IFNAR1
ko05140	Leishmaniasis	0.00533619	0.0495503	gene-XAF1/gene-BOLA-DMB/gene-NCF2/gene-FCGR1A/gene-MARCKSL1/gene-STAT1/gene-TLR4/gene-LOC101905041
